# Supplementary material for: Transcription factor 25 modulates gametocytogenesis and ribosome biogenesis in the malaria parasite Plasmodium falciparum
Source: Front Cell Infect Microbiol. 2025 Oct 24;15:1652542. doi: 10.3389/fcimb.2025.1652542 (PMC12592149; doi:10.3389/fcimb.2025.1652542)
Supplement: Supplementary file 1 [file Table1.xlsx]

## Sheet: PCR
Primers used for plasmid construction and PCR verification
Usage	Accession	Sequence
tcf25_ko construction	sgRNA sequence	AGGTTGCTTTCGATGTGATT
	LHR forward	GCCCTAGTCTAGGGCGCGCCCCATTTCATGTTGATACATTAC
	LHR reverse	ATATTTTGTATTATAAAATTAAAGGAGAAATATAAAAG
	RHR forward	TTTTATAATACAAAATATGATAATATAAATAATATTAATACAGAAATTCAAGAAC
	RHR reverse	TTTTTTACAAAATGCTTAAGGTCGTCAAGATTAAGATGAG
tcf25::ha construction	sgRNA sequence	CGTTGAGAAATAGACAGGTC
	LHR forward	GCGGCCCTAGTCTAGGGCGCGCCGAAAAAAATAGATCATATACTCCAAACG
	LHR reverse	TTCACAATTAAAAAAATGCTTGATATTATC
	RHR forward	TTTAAATATCTTCTTTTTTTTTTTTTTTTGAAATTTTAC
	RHR reverse	TTTTTTTACAAAATGCTTAAGGTTCATACAAATTTGGACTAACC
tcf25_ko PCR verification	P1	TATAATATTTTTTTTTAAAGTGTAGAGAAC
	P2	TTTTTTACAAAATGCTTAAGGTCGTCAAGATTAAGATGAG
tcf25::ha PCR verification	P3	CATGTTAGAGTTGGAGAATTC
	P4	AATTTTTAAGACAATACACCTATAATG

## Sheet: RT-qPCR
Primers used for RT-qPCR
Name	Accession	Sequence
5S rRNA	forward	TGACTCGTTCATACTACAGTG
	reverse	ATGACTCATCACCTGGTGTT
5.8S rRNA	forward	TAGCACAGTCTTAACGATGG
	reverse	ATTTTCTGTAGGAGTACCAC
18S rRNA	forward	TCCTTCAGTACCTTATGAGA
	reverse	GTCAATCCTACTCTTGTCTT
28S rRNA	forward	CTCTCTTAAGGTAGCCAAAT
	reverse	ACTAGAGTAAAGCTCAACAG
PF3D7_1444800/fbpa	forward	TGTACCACCAGCCTTACCAG
	reverse	TTCCTTGCCATGTGTTCAAT
PF3D7_0717700/Seryl-tRNA synthetase	forward	AAGTAGCAGGTCATCGTGGTT
	reverse	TTCGGCACATTCTTCCATAA
