# Supplementary material for: Transcription factor 25 modulates gametocytogenesis and ribosome biogenesis in the malaria parasite Plasmodium falciparum
Source: Front Cell Infect Microbiol. 2025 Oct 24;15:1652542. doi: 10.3389/fcimb.2025.1652542 (PMC12592149; doi:10.3389/fcimb.2025.1652542)
Supplement: Supplementary file 2 [file Table2.xlsx]

## Sheet: ring
ID	Log2FoldChange	p value
PF3D7_0412700	-3.68662	1.72e-22
PF3D7_1200600	-2.11026	1.43e-09
PF3D7_0626200	-3.13997	1.22e-07
PF3D7_0916900	-2.59693	3.28e-06
PF3D7_1242100	-5.19293	6.9e-06
PF3D7_0931200	-2.44408	9.31e-06
PF3D7_1217500	-1.51	1.11e-05
PF3D7_1012800	-2.30965	1.38e-05
PF3D7_1301200	-1.54433	3.07e-05
PF3D7_0725800	2.63747	5.57e-05
PF3D7_1117300	-1.24564	5.16e-05
PF3D7_1418800	2.7283	5.82e-05
PF3D7_0424800	-1.91646	7.86e-05
PF3D7_1210300	-2.10629	8e-05
PF3D7_1402550	-3.35645	7.36e-05
PF3D7_0620300	-2.09999	0.00012082
PF3D7_0105000	-2.07066	0.000149138
PF3D7_1133000	-2.19691	0.000179231
PF3D7_0506800	-1.1695	0.000261825
PF3D7_0707500	-1.20726	0.000290626
PF3D7_0415100	-2.51918	0.000338427
PF3D7_0725600	2.43937	0.000327567
PF3D7_1111300	-1.77193	0.000319377
PF3D7_0726000	2.41407	0.000432941
PF3D7_1150400	1.39855	0.000481972
PF3D7_1347800	-6.57397	0.000517779
PF3D7_0513700	-1.48823	0.000613799
PF3D7_1007500	-1.38093	0.000714244
PF3D7_0531600	2.38754	0.00083314
PF3D7_1474000	-1.49384	0.000898354
PF3D7_1200100	0.852024	0.000973557
PF3D7_1476500	-1.50751	0.000967405
PF3D7_0302300	1.09736	0.00102853
PF3D7_1421800	-2.08572	0.00104044
PF3D7_1122300	-1.47756	0.00112689
PF3D7_1240200	1.73923	0.00118235
PF3D7_0214500	-3.02031	0.00131708
PF3D7_0511900	-1.4148	0.00151401
PF3D7_1302100	-1.4271	0.00147826
PF3D7_0733000	0.984359	0.00198785
PF3D7_1144200	-1.10273	0.0019816
PF3D7_1402600	-2.60992	0.00193297
PF3D7_1465500	-1.6296	0.00204985
PF3D7_1100200	1.34533	0.00224964
PF3D7_1369000	-2.28392	0.00220661
PF3D7_0425800	1.25931	0.00230496
PF3D7_1108800	-3.63636	0.00247914
PF3D7_1311700	0.791881	0.00258863
PF3D7_1300300	1.42434	0.00266548
PF3D7_0631900	4.69498	0.00284775
PF3D7_0323900	2.41503	0.00329604
PF3D7_0532000	2.14753	0.00320377
PF3D7_1239800	-0.990705	0.00328735
PF3D7_0301900	-3.88608	0.00336679
PF3D7_0221700	-1.36925	0.00363325
PF3D7_1146800	-1.39838	0.00368985
PF3D7_1346200	-1.40915	0.00370382
PF3D7_1315000	-2.13179	0.00434324
PF3D7_0526100	-5.10768	0.00476746
PF3D7_0808700	0.990085	0.00462885
PF3D7_1039100	-2.23339	0.00476741
PF3D7_1128600	-2.00661	0.00456874
PF3D7_1243200	-4.13304	0.00462307
PF3D7_0808400	-1.20514	0.00486124
PF3D7_1254200	3.31686	0.00519932
PF3D7_0200200	1.36197	0.00536594
PF3D7_1459300	-1.32902	0.00555644
PF3D7_0421700	-2.7182	0.00600948
PF3D7_1408300	-6.05136	0.00593194
PF3D7_0402000	-1.49663	0.00638329
PF3D7_0815700	-3.82813	0.00633283
PF3D7_1222900	-1.86888	0.00623918
PF3D7_1477700	-1.78516	0.00628458
PF3D7_0911200	-1.78867	0.00653376
PF3D7_0422300	-0.961777	0.00711808
PF3D7_0809500	0.784924	0.00730101
PF3D7_0811800	-2.04788	0.0074303
PF3D7_0825800	-3.80085	0.00736257
PF3D7_0833500	0.746298	0.00672099
PF3D7_0930200	-0.854468	0.00672848
PF3D7_1004500	-1.11625	0.00698592
PF3D7_1200500	-0.886323	0.00730871
PF3D7_1303300	-1.68223	0.00742528
PF3D7_1453400	-1.20595	0.00743096
PF3D7_0931500	-2.90772	0.00785377
PF3D7_1403700	-1.43494	0.00782341
PF3D7_0905500	-1.34223	0.00859303
PF3D7_0912000	-1.02451	0.00858679
PF3D7_1372100	-1.77624	0.0085738
PF3D7_1479000	-1.31594	0.00846881
PF3D7_0811200	-1.23631	0.00926631
PF3D7_1016900	-0.792408	0.00927159
PF3D7_1236200	-1.04905	0.00919149
PF3D7_1431800	-1.10714	0.00941981
PF3D7_0221800	-2.12639	0.00978117
PF3D7_0206100	0.665265	0.0102926
PF3D7_0315600	-1.12555	0.011546
PF3D7_0423700	-0.712009	0.0111767
PF3D7_0601500	-1.21694	0.0106243
PF3D7_0618100	-1.29062	0.0123579
PF3D7_0632600	1.1224	0.0115473
PF3D7_0712800	1.10516	0.0123517
PF3D7_0828700	-1.27812	0.0124209
PF3D7_0915500	-2.59493	0.011045
PF3D7_0937000	-3.2339	0.0122747
PF3D7_1009300	-1.03718	0.0117954
PF3D7_1016200	-1.27634	0.0107573
PF3D7_1135000	-1.99766	0.0117525
PF3D7_1139200	-1.50708	0.0117136
PF3D7_1143000	-1.48785	0.0121998
PF3D7_1222800	-2.54921	0.0110082
PF3D7_1233200	-1.00933	0.0116111
PF3D7_1349800	-1.09309	0.0113546
PF3D7_1428000	-1.22395	0.0110789
PF3D7_1446100	-0.948179	0.0120616
PF3D7_1206400	-5.90917	0.0127089
PF3D7_0411100	-1.53528	0.013226
PF3D7_0421300	1.68692	0.0132703
PF3D7_1041300	1.0138	0.0131835
PF3D7_0600200	0.791193	0.013777
PF3D7_0933900	0.708759	0.013868
PF3D7_1017800	-1.19268	0.0137595
PF3D7_0413400	1.15877	0.0141053
PF3D7_1200900	-0.720125	0.0149885
PF3D7_1250100	-1.76066	0.0149963
PF3D7_1414700	-0.740343	0.014855
PF3D7_0100100	0.650484	0.0153367
PF3D7_0400200	0.634068	0.0163073
PF3D7_0426000	0.871721	0.0156567
PF3D7_0901900	-1.46101	0.016004
PF3D7_1116300	0.710146	0.0161493
PF3D7_1222400	-0.789423	0.0160785
PF3D7_1313900	-1.56606	0.0159813
PF3D7_1422900	-1.0683	0.0155362
PF3D7_1448100	-1.23552	0.0157183
PF3D7_1460600	-0.879062	0.0161964
PF3D7_1461700	-1.63992	0.0154716
PF3D7_0809800	-1.67192	0.0164975
PF3D7_0826000	-1.7236	0.0165614
PF3D7_1318600	-1.61376	0.0169382
PF3D7_0522300	0.640953	0.0175857
PF3D7_0618200	0.638995	0.0172493
PF3D7_0728100	-1.0506	0.0177366
PF3D7_0926200	-0.996881	0.01778
PF3D7_1208500	-1.36024	0.0177627
PF3D7_1468600	-2.17967	0.0175897
PF3D7_0604800	-1.48974	0.0179831
PF3D7_1102200	-2.85688	0.0182728
PF3D7_1203600	0.703231	0.0183536
PF3D7_1461800	-0.916739	0.0183346
PF3D7_0104900	-0.947748	0.0185256
PF3D7_0107300	-1.7556	0.0190738
PF3D7_0421900	-2.6377	0.0191328
PF3D7_0308500	0.969595	0.0200836
PF3D7_0412300	-2.01274	0.0196388
PF3D7_0412500	-4.72912	0.0202656
PF3D7_0721500	-1.99264	0.0197929
PF3D7_1310000	-2.4921	0.0202496
PF3D7_1438600	-0.97991	0.0200874
PF3D7_0514800	-0.86563	0.0204908
PF3D7_0223500	0.954398	0.0215621
PF3D7_1117500	-1.20663	0.0211939
PF3D7_1139400	-2.18217	0.0210987
PF3D7_1248900	0.616439	0.0214576
PF3D7_1319600	-1.26841	0.0213996
PF3D7_1344400	-1.60409	0.0215462
PF3D7_1444600	-5.37034	0.0213842
PF3D7_0621000	-1.52084	0.0219917
PF3D7_0921000	0.608724	0.022079
PF3D7_1111900	-1.31925	0.0222446
PF3D7_0708400	0.585218	0.0227174
PF3D7_0933300	-0.958341	0.0226669
PF3D7_0937800	0.68812	0.0227363
PF3D7_1443600	-1.30363	0.0228088
PF3D7_1123800	-1.09193	0.0238595
PF3D7_1369400	-1.34023	0.0238354
PF3D7_1466500	-2.33713	0.0237234
PF3D7_0511700	-1.57951	0.0241013
PF3D7_0829800	-1.38205	0.0241921
PF3D7_0107700	-3.14804	0.0268477
PF3D7_0108000	0.568787	0.0286383
PF3D7_0216400	-1.103	0.0274314
PF3D7_0400100	0.757074	0.0258911
PF3D7_0401900	-1.09951	0.0287763
PF3D7_0406600	-5.34632	0.025488
PF3D7_0416200	0.626878	0.0268702
PF3D7_0416600	-1.18243	0.0263412
PF3D7_0526400	-1.09828	0.0252267
PF3D7_0531800	2.09026	0.0281944
PF3D7_0615000	0.630642	0.0257746
PF3D7_0617800	0.587443	0.0259951
PF3D7_0632700	0.985363	0.0288335
PF3D7_0713300	0.735307	0.0267563
PF3D7_0731000	-0.722747	0.026425
PF3D7_0800300	1.09059	0.0266096
PF3D7_0900100	0.661161	0.0251968
PF3D7_0912600	-1.10549	0.0282435
PF3D7_0921900	0.702632	0.0285445
PF3D7_1000100	0.688464	0.0288605
PF3D7_1111700	-1.162	0.0244718
PF3D7_1212200	-1.49847	0.0284296
PF3D7_1214600	0.612579	0.0284895
PF3D7_1220200	-2.01039	0.0278037
PF3D7_1253100	-0.873257	0.0256578
PF3D7_1341100	1.8183	0.0267965
PF3D7_1353000	0.590972	0.0279187
PF3D7_1433200	-1.54926	0.0276607
PF3D7_1445000	-1.38221	0.025612
PF3D7_1454900	-2.2462	0.0283579
PF3D7_1455400	-0.86424	0.0247483
PF3D7_1456300	-1.25787	0.0278402
PF3D7_1462600	-3.0054	0.0269761
PF3D7_1474200	-1.47467	0.0267256
PF3D7_1241400	-0.972651	0.0298151
PF3D7_1447100	0.60079	0.0300421
PF3D7_0916400	-0.674089	0.0302588
PF3D7_0632500	0.765035	0.0307406
PF3D7_0831300	-1.14563	0.0306221
PF3D7_1307900	-0.775914	0.0306732
PF3D7_0109300	-1.27115	0.0308925
PF3D7_1328900	-0.985062	0.0323161
PF3D7_1456200	-1.58304	0.0323076
PF3D7_0930000	-2.12691	0.032464
PF3D7_1244800	0.630535	0.0332365
PF3D7_1141300	-0.81495	0.0338164
PF3D7_1354600	-0.626164	0.0336886
PF3D7_1209000	0.578155	0.0340638
PF3D7_0619900	0.665297	0.0347119
PF3D7_0629600	-0.713813	0.0348007
PF3D7_1008400	0.599393	0.0348684
PF3D7_1209200	0.594042	0.0348665
PF3D7_1247600	-2.08198	0.0347641
PF3D7_0522800	0.570893	0.035149
PF3D7_0725200	0.546225	0.035728
PF3D7_1416700	-1.68821	0.0356861
PF3D7_1434200	0.70118	0.0354042
PF3D7_1453000	-0.803574	0.0355212
PF3D7_0816800	-1.90187	0.036341
PF3D7_1364800	0.610082	0.0365724
PF3D7_1412900	0.598615	0.0366492
PF3D7_1442700	-0.91758	0.0365204
PF3D7_0111700	-5.17128	0.0379205
PF3D7_0200100	0.787055	0.037938
PF3D7_0205500	0.575028	0.0393519
PF3D7_0302000	0.533742	0.0392025
PF3D7_0316500	-0.836772	0.0386187
PF3D7_0531100	-0.720059	0.039523
PF3D7_0631100	-1.06507	0.0390663
PF3D7_0826800	-1.33984	0.0384452
PF3D7_1011600	-0.93785	0.0372734
PF3D7_1105700	0.54063	0.0378025
PF3D7_1124800	0.533567	0.0396562
PF3D7_1129800	-0.872776	0.0376575
PF3D7_1130300	-1.70201	0.0391207
PF3D7_1137000	0.959058	0.0381397
PF3D7_1360100	0.566057	0.0390196
PF3D7_1416600	-1.2911	0.0382322
PF3D7_1452100	-1.27387	0.0396033
PF3D7_1452200	-1.41936	0.0372477
PF3D7_1012400	0.519268	0.0402216
PF3D7_0403300	-1.72983	0.040511
PF3D7_0920800	0.508145	0.0414387
PF3D7_1122100	-1.49372	0.0415786
PF3D7_1314000	-1.05707	0.0412018
PF3D7_1349900	-2.06945	0.0414093
PF3D7_1424600	-1.46213	0.0410548
PF3D7_1465600	0.666972	0.0417859
PF3D7_0415600	-1.63217	0.0419804
PF3D7_1306400	0.584785	0.0423068
PF3D7_0210700	-0.975276	0.0429071
PF3D7_0314200	-1.18465	0.0431915
PF3D7_0609100	0.585651	0.0427297
PF3D7_0817000	-2.08439	0.0433103
PF3D7_1025100	0.539357	0.0430785
PF3D7_1348400	-0.687655	0.043137
PF3D7_0728700	-1.3407	0.0437916
PF3D7_1130310	-1.80907	0.044137
PF3D7_1111000	-0.893511	0.0443729
PF3D7_1011300	-1.14169	0.0447544
PF3D7_1101700	-2.06041	0.0448711
PF3D7_0830500	0.630084	0.0451997
PF3D7_0823800	-1.15929	0.0453712
PF3D7_0816100	0.556331	0.0457126
PF3D7_1204300	0.506733	0.046199
PF3D7_1346800	-1.40396	0.046499
PF3D7_1342200	-2.02639	0.0466797
PF3D7_0809200	-0.655604	0.0473363
PF3D7_1006900	0.598984	0.0470692
PF3D7_1022200	-1.01889	0.0472194
PF3D7_1359100	-0.671544	0.0472383
PF3D7_0409200	0.506087	0.0481144
PF3D7_0827400	-0.92636	0.0479387
PF3D7_1130400	0.513995	0.0482829
PF3D7_1330800	0.585855	0.047716
PF3D7_1464400	0.527717	0.0481951
PF3D7_0512900	-2.29476	0.0484599
PF3D7_0219900	-0.610768	0.0503154
PF3D7_0222100	-2.22148	0.0530267
PF3D7_0322000	0.604702	0.0555328
PF3D7_0400400	0.752613	0.0524116
PF3D7_0405700	-0.766981	0.0520947
PF3D7_0405800	-1.44798	0.0572575
PF3D7_0406400	0.579075	0.0521196
PF3D7_0421200	1.32668	0.0555972
PF3D7_0503900	-1.41225	0.0556575
PF3D7_0505300	-1.48713	0.051845
PF3D7_0512000	0.597041	0.0510054
PF3D7_0513300	0.55252	0.0506388
PF3D7_0523700	-1.16615	0.0557966
PF3D7_0608000	0.571184	0.057355
PF3D7_0608310	-1.10818	0.0570962
PF3D7_0614500	0.494568	0.0559389
PF3D7_0620700	-0.871436	0.0549923
PF3D7_0622100	-0.697363	0.0508763
PF3D7_0632800	0.734124	0.0525232
PF3D7_0800800	-1.23441	0.0489762
PF3D7_0820600	-1.08368	0.0507382
PF3D7_0826700	0.51368	0.0528159
PF3D7_0829900	-1.34649	0.0570681
PF3D7_0833400	-1.99044	0.0567144
PF3D7_0904200	-1.96914	0.0571391
PF3D7_0911300	-1.27111	0.0495469
PF3D7_1000200	0.952617	0.0555456
PF3D7_1003700	-0.68223	0.0549369
PF3D7_1013300	-0.907173	0.0493961
PF3D7_1114700	0.53626	0.0571841
PF3D7_1118900	-2.34695	0.0505436
PF3D7_1129400	0.516339	0.0574669
PF3D7_1131500	-2.12799	0.0568553
PF3D7_1211400	0.522407	0.0562797
PF3D7_1221400	-1.1415	0.055306
PF3D7_1229500	0.558104	0.0553815
PF3D7_1243400	-0.719882	0.0562646
PF3D7_1249100	0.504042	0.049524
PF3D7_1300400	0.813005	0.0569349
PF3D7_1311500	0.59213	0.0532132
PF3D7_1315300	-0.830976	0.056393
PF3D7_1316000	-1.1252	0.0535894
PF3D7_1316100	-0.628509	0.0518308
PF3D7_1316200	-0.695322	0.0523791
PF3D7_1331200	-0.647778	0.0532522
PF3D7_1333800	0.526833	0.0512048
PF3D7_1347300	-1.1053	0.0518673
PF3D7_1357800	0.51373	0.0530143
PF3D7_1408600	0.582506	0.0499625
PF3D7_1423200	0.528127	0.0501993
PF3D7_1433900	-1.35631	0.052527
PF3D7_1451100	0.487203	0.0545822
PF3D7_1475800	0.878913	0.0553505
PF3D7_1477300	-1.49744	0.0539901
PF3D7_1477400	-1.55194	0.0533633
PF3D7_0208300	-0.583046	0.0598834
PF3D7_0209500	-0.835819	0.060263
PF3D7_0424900	-0.949879	0.0591986
PF3D7_0719600	0.503235	0.0594597
PF3D7_0729100	-0.736032	0.058526
PF3D7_0813600	0.551391	0.0598723
PF3D7_0814000	0.5017	0.0602484
PF3D7_0829300	0.543931	0.0593741
PF3D7_1009100	-1.2459	0.0579929
PF3D7_1020000	0.586325	0.0596185
PF3D7_1126900	0.525882	0.0588296
PF3D7_1136500	0.5653	0.0599382
PF3D7_1213100	0.897854	0.0593122
PF3D7_1246000	-0.81154	0.0603623
PF3D7_1347500	0.518392	0.0584655
PF3D7_1351400	0.502809	0.0593435
PF3D7_1412800	0.561236	0.0604708
PF3D7_1433700	-0.89515	0.0608131
PF3D7_1450300	-0.921368	0.0608625
PF3D7_0903800	-1.14745	0.0612024
PF3D7_1308500	-1.10892	0.0611111
PF3D7_0810500	0.522849	0.0613674
PF3D7_0716600	-1.0859	0.0619952
PF3D7_0800100	0.738854	0.0620452
PF3D7_1244700	0.761994	0.0617657
PF3D7_1309100	0.522963	0.0618324
PF3D7_0307100	0.47643	0.0625501
PF3D7_0403500	-0.987851	0.0630845
PF3D7_1025300	-1.16681	0.0631733
PF3D7_0108900	-2.63958	0.0635667
PF3D7_0627500	0.475368	0.0636528
PF3D7_0101300	-2.14978	0.0646711
PF3D7_0215600	0.491239	0.06483
PF3D7_0320300	0.469406	0.0647187
PF3D7_0518000	0.493731	0.064633
PF3D7_1107000	0.506443	0.0650168
PF3D7_1135600	-0.96481	0.064918
PF3D7_1019400	0.564658	0.0654156
PF3D7_0610800	0.457732	0.0662103
PF3D7_0930800	-0.672514	0.066239
PF3D7_1027400	0.497725	0.066362
PF3D7_1313200	-1.45645	0.0657236
PF3D7_1445700	0.543846	0.0661412
PF3D7_0212300	0.516728	0.0677197
PF3D7_0307200	0.47038	0.0680706
PF3D7_0316800	0.461613	0.0670147
PF3D7_0628700	-0.988504	0.0681061
PF3D7_0631500	-1.33636	0.0679549
PF3D7_0707420	-0.99949	0.0682536
PF3D7_0801900	-0.777599	0.0673207
PF3D7_1031000	-1.50011	0.0674574
PF3D7_1249600	-0.962366	0.0671687
PF3D7_1324200	0.589892	0.0678993
PF3D7_1324300	-0.627829	0.0672588
PF3D7_0215000	-0.779593	0.0685739
PF3D7_1424100	0.490679	0.0688576
PF3D7_0920000	-1.00485	0.0694242
PF3D7_1023700	-1.69144	0.0695637
PF3D7_1339800	-2.2203	0.0692332
PF3D7_0617500	-1.43604	0.0700742
PF3D7_0201700	0.487096	0.0702464
PF3D7_0104600	-0.697843	0.126813
PF3D7_0105700	-0.712732	0.089287
PF3D7_0106900	-0.663573	0.151986
PF3D7_0107100	-1.29715	0.132391
PF3D7_0107800	-0.812081	0.147597
PF3D7_0109000	0.432844	0.180228
PF3D7_0109850	-0.650192	0.131874
PF3D7_0110800	0.393614	0.133582
PF3D7_0113300	0.435986	0.0921792
PF3D7_0113700	0.432399	0.105863
PF3D7_0114100	-1.36335	0.151313
PF3D7_0115100	-3.26918	0.0813522
PF3D7_0115500	1.01736	0.106851
PF3D7_0115600	0.651073	0.0741743
PF3D7_0115700	0.651844	0.0791457
PF3D7_0201800	0.488578	0.0987025
PF3D7_0202000	0.420852	0.165054
PF3D7_0202100	0.487528	0.175399
PF3D7_0205000	-1.11513	0.11496
PF3D7_0205400	-0.649103	0.124041
PF3D7_0206900	0.576555	0.119077
PF3D7_0208800	-0.650947	0.0822009
PF3D7_0209200	0.437401	0.109936
PF3D7_0209800	0.45725	0.0754557
PF3D7_0210100	0.548523	0.132911
PF3D7_0210500	-0.758294	0.134055
PF3D7_0210800	-0.491042	0.179204
PF3D7_0210900	0.416521	0.0985841
PF3D7_0212100	0.34696	0.172223
PF3D7_0212600	0.466723	0.142008
PF3D7_0212800	-0.551178	0.16781
PF3D7_0213100	0.459275	0.176485
PF3D7_0213600	-0.788928	0.133219
PF3D7_0215300	0.364312	0.174479
PF3D7_0215700	0.467687	0.0762775
PF3D7_0216000	-0.92644	0.143209
PF3D7_0216900	-0.729596	0.167423
PF3D7_0217000	-0.847752	0.173551
PF3D7_0217700	0.453012	0.094592
PF3D7_0218200	-0.878988	0.100593
PF3D7_0218800	-0.778344	0.1602
PF3D7_0220400	-0.752574	0.0744767
PF3D7_0221900	1.7902	0.0717126
PF3D7_0301800	0.536589	0.135961
PF3D7_0303300	0.367333	0.163463
PF3D7_0303500	-0.753571	0.12519
PF3D7_0304200	0.465317	0.10263
PF3D7_0304400	0.423691	0.091469
PF3D7_0305700	0.43897	0.107788
PF3D7_0305900	-1.88929	0.138669
PF3D7_0306900	0.532083	0.087683
PF3D7_0307000	-1.68645	0.0850183
PF3D7_0309500	0.382512	0.165669
PF3D7_0309800	0.378331	0.157359
PF3D7_0311600	-0.477113	0.155737
PF3D7_0311700	-1.0065	0.13103
PF3D7_0312300	-0.740541	0.143839
PF3D7_0313200	-0.69796	0.0957455
PF3D7_0314700	-0.699192	0.153683
PF3D7_0315200	-0.586729	0.165896
PF3D7_0315300	-0.859068	0.0853166
PF3D7_0317600	0.389504	0.127636
PF3D7_0319100	0.812299	0.149975
PF3D7_0319500	0.445261	0.167784
PF3D7_0319600	0.546441	0.119752
PF3D7_0320500	-0.534119	0.142716
PF3D7_0323100	-0.59409	0.119097
PF3D7_0323300	-1.33109	0.181392
PF3D7_0323500	0.369676	0.171558
PF3D7_0323700	0.516195	0.0737357
PF3D7_0324900	0.553451	0.0889338
PF3D7_0404400	0.394886	0.151143
PF3D7_0408400	-0.850767	0.172174
PF3D7_0408600	-0.63317	0.0775042
PF3D7_0409100	0.397773	0.123993
PF3D7_0409500	-0.55338	0.151392
PF3D7_0413600	0.358813	0.166898
PF3D7_0415500	0.379845	0.145935
PF3D7_0415700	-1.10132	0.0705819
PF3D7_0416800	0.457742	0.104554
PF3D7_0418000	-0.729267	0.0894358
PF3D7_0418700	0.398351	0.128673
PF3D7_0418800	-1.09356	0.128767
PF3D7_0419600	0.723241	0.104024
PF3D7_0420100	0.37173	0.171734
PF3D7_0420500	-1.16708	0.137155
PF3D7_0421000	3.69828	0.149821
PF3D7_0421800	-4.28757	0.165622
PF3D7_0422200	-0.504383	0.0795907
PF3D7_0422400	0.384415	0.144035
PF3D7_0422800	-0.969152	0.151359
PF3D7_0423100	0.527341	0.148154
PF3D7_0423500	0.489424	0.165989
PF3D7_0424700	0.369219	0.167348
PF3D7_0425100	-1.1735	0.10956
PF3D7_0425700	1.1831	0.159201
PF3D7_0425900	0.83138	0.0866477
PF3D7_0502300	-1.75718	0.140533
PF3D7_0502500	-1.04219	0.158007
PF3D7_0503300	0.561819	0.0994341
PF3D7_0503800	0.394697	0.118632
PF3D7_0504500	-1.2657	0.0728933
PF3D7_0505800	0.558174	0.0970374
PF3D7_0506600	-1.98255	0.0926219
PF3D7_0508400	0.72394	0.177976
PF3D7_0511600	-0.623293	0.179869
PF3D7_0512600	0.43655	0.0887529
PF3D7_0513500	-0.541845	0.157433
PF3D7_0515600	-0.83249	0.143653
PF3D7_0515800	0.528013	0.172915
PF3D7_0517000	0.44919	0.0727531
PF3D7_0517100	-0.674454	0.096465
PF3D7_0517300	0.508566	0.148479
PF3D7_0517700	0.444761	0.125195
PF3D7_0519000	-1.01716	0.121957
PF3D7_0519900	-0.827763	0.0901788
PF3D7_0520000	0.49322	0.105652
PF3D7_0520400	-0.638922	0.16869
PF3D7_0520600	0.41234	0.139795
PF3D7_0520700	-0.729342	0.0782318
PF3D7_0520900	0.458468	0.158177
PF3D7_0521000	0.458905	0.144949
PF3D7_0521400	-0.756961	0.0777481
PF3D7_0523200	-0.579896	0.129806
PF3D7_0523500	-1.91127	0.0809567
PF3D7_0523900	-0.709715	0.109763
PF3D7_0525300	-0.641437	0.107365
PF3D7_0525500	-0.560448	0.117748
PF3D7_0526600	-0.617268	0.124727
PF3D7_0526800	0.424542	0.0924636
PF3D7_0526900	0.441278	0.142081
PF3D7_0527100	0.553474	0.106857
PF3D7_0527300	0.438758	0.140012
PF3D7_0527900	0.515306	0.110865
PF3D7_0528700	0.465034	0.122371
PF3D7_0530600	0.479226	0.094407
PF3D7_0531400	-0.62501	0.14568
PF3D7_0600100	3.11624	0.113485
PF3D7_0601600	-0.650167	0.151492
PF3D7_0602000	-0.545051	0.175919
PF3D7_0603600	-1.00099	0.121865
PF3D7_0604400	-3.09567	0.102498
PF3D7_0604600	-0.84433	0.0948805
PF3D7_0605900	0.422947	0.110743
PF3D7_0606100	0.456286	0.164359
PF3D7_0606200	0.421844	0.141621
PF3D7_0606500	0.355137	0.177236
PF3D7_0607300	-1.39136	0.0755118
PF3D7_0608500	0.43087	0.104895
PF3D7_0608700	0.419409	0.102465
PF3D7_0614400	-0.550178	0.168545
PF3D7_0615700	0.488546	0.0944743
PF3D7_0615900	-0.551412	0.151512
PF3D7_0617200	0.490883	0.0995259
PF3D7_0618800	-1.58971	0.0910453
PF3D7_0618900	-0.51687	0.178713
PF3D7_0619400	0.376466	0.140173
PF3D7_0620200	-1.80872	0.127116
PF3D7_0621700	-0.547118	0.103358
PF3D7_0621800	0.535305	0.1097
PF3D7_0623100	0.413011	0.139805
PF3D7_0623700	-0.571916	0.141076
PF3D7_0624000	0.418689	0.0987267
PF3D7_0624900	-1.13912	0.105242
PF3D7_0625500	-1.04103	0.117535
PF3D7_0626700	0.391914	0.126755
PF3D7_0626800	0.441598	0.0777645
PF3D7_0628000	0.515679	0.163172
PF3D7_0628400	-0.637405	0.134692
PF3D7_0630200	-1.59717	0.144605
PF3D7_0630400	-1.11946	0.10837
PF3D7_0630500	-0.692879	0.1714
PF3D7_0631400	-1.37139	0.18125
PF3D7_0700100	0.528054	0.17518
PF3D7_0700300	-3.44846	0.180935
PF3D7_0701100	0.732746	0.0770044
PF3D7_0702600	-1.01703	0.120775
PF3D7_0703000	-0.628081	0.138707
PF3D7_0703400	-0.531513	0.175399
PF3D7_0704100	-0.594508	0.149852
PF3D7_0704700	-0.54433	0.146365
PF3D7_0704900	-0.751954	0.108629
PF3D7_0705900	0.409548	0.154353
PF3D7_0707900	0.487258	0.0982271
PF3D7_0708800	0.451161	0.0814552
PF3D7_0710600	0.564028	0.0798625
PF3D7_0711600	-3.76679	0.109693
PF3D7_0714000	0.449532	0.157637
PF3D7_0714900	4.62826	0.121871
PF3D7_0716400	0.506208	0.0936747
PF3D7_0717400	0.382908	0.14194
PF3D7_0718400	0.451898	0.15805
PF3D7_0718500	0.461773	0.117512
PF3D7_0719700	0.403493	0.168981
PF3D7_0720600	0.484958	0.0915418
PF3D7_0721600	0.475392	0.143989
PF3D7_0722500	0.494032	0.150881
PF3D7_0725300	0.372273	0.161127
PF3D7_0727600	-1.55221	0.119121
PF3D7_0728200	-0.954038	0.150838
PF3D7_0728300	-1.26746	0.161281
PF3D7_0729400	0.376653	0.148911
PF3D7_0730200	-0.506915	0.164941
PF3D7_0730800	0.510317	0.12706
PF3D7_0800400	2.19021	0.0758635
PF3D7_0800600	-1.79083	0.168163
PF3D7_0801300	-0.95989	0.171344
PF3D7_0802900	-1.22579	0.139945
PF3D7_0804800	0.414185	0.103343
PF3D7_0805300	-0.617602	0.118915
PF3D7_0805900	0.483272	0.131031
PF3D7_0806500	0.466509	0.141071
PF3D7_0807000	0.373999	0.179768
PF3D7_0807900	0.44345	0.0973037
PF3D7_0808600	0.609451	0.166204
PF3D7_0810200	-0.657578	0.124738
PF3D7_0811400	0.398692	0.134814
PF3D7_0811600	-0.737957	0.120387
PF3D7_0812000	-0.864148	0.0890642
PF3D7_0812400	0.441184	0.0971516
PF3D7_0813300	0.551888	0.140132
PF3D7_0813900	0.519487	0.0718688
PF3D7_0814100	-0.648511	0.105441
PF3D7_0814900	0.481762	0.0728783
PF3D7_0816000	0.379536	0.16943
PF3D7_0816200	0.52167	0.143274
PF3D7_0817400	-1.04498	0.0873104
PF3D7_0817500	0.622826	0.0991082
PF3D7_0818200	0.443493	0.152611
PF3D7_0818400	0.485773	0.112026
PF3D7_0818900	0.433626	0.0877066
PF3D7_0819500	-0.670473	0.155386
PF3D7_0821200	0.550155	0.0801614
PF3D7_0821700	0.422766	0.132927
PF3D7_0822200	-0.753948	0.124983
PF3D7_0822800	0.409635	0.147458
PF3D7_0823600	-0.737836	0.120373
PF3D7_0823700	-0.723642	0.103025
PF3D7_0826600	-0.861023	0.0768224
PF3D7_0828100	-0.785623	0.171757
PF3D7_0829100	0.558142	0.150273
PF3D7_0829600	-1.50041	0.0893239
PF3D7_0903100	-0.653216	0.142504
PF3D7_0903900	0.399189	0.149294
PF3D7_0904500	-0.523346	0.177152
PF3D7_0905000	-1.12025	0.178759
PF3D7_0905700	0.373401	0.177502
PF3D7_0906100	0.7209	0.107129
PF3D7_0906200	-0.595965	0.164481
PF3D7_0909000	-1.42858	0.179723
PF3D7_0909200	-1.04274	0.178323
PF3D7_0909300	0.46671	0.120427
PF3D7_0910500	-0.652941	0.0725786
PF3D7_0910800	0.487644	0.0733815
PF3D7_0911500	-1.32653	0.152404
PF3D7_0912500	0.448013	0.164942
PF3D7_0913000	0.416406	0.165233
PF3D7_0913200	0.476765	0.0897018
PF3D7_0915100	0.473309	0.16594
PF3D7_0917700	-0.784736	0.104228
PF3D7_0917800	-0.920907	0.149185
PF3D7_0917900	0.421934	0.13752
PF3D7_0918500	-0.446259	0.165021
PF3D7_0919000	0.612898	0.0985168
PF3D7_0919600	-0.995874	0.176802
PF3D7_0922500	0.365148	0.17717
PF3D7_0922700	0.445673	0.132351
PF3D7_0926500	-0.537725	0.161245
PF3D7_0926900	0.480845	0.101824
PF3D7_0928000	0.607573	0.0943994
PF3D7_0928100	-0.871118	0.171567
PF3D7_0928700	-0.876102	0.105727
PF3D7_0929500	-4.21656	0.16736
PF3D7_0929700	-1.40991	0.104016
PF3D7_0930700	-0.680803	0.163688
PF3D7_0930900	-0.942494	0.166534
PF3D7_0931600	-1.52497	0.161965
PF3D7_0932700	-0.85156	0.132521
PF3D7_0933600	0.381184	0.151641
PF3D7_0935500	0.415886	0.153511
PF3D7_0935600	0.354786	0.162352
PF3D7_0936300	0.464407	0.0925144
PF3D7_0936700	-1.10689	0.116045
PF3D7_0937300	-1.00686	0.178488
PF3D7_1001600	0.51357	0.158684
PF3D7_1002400	0.544852	0.137219
PF3D7_1003000	-0.691548	0.120546
PF3D7_1003800	0.374955	0.137561
PF3D7_1003900	-1.29571	0.112794
PF3D7_1004000	0.512439	0.0855486
PF3D7_1006300	-4.47934	0.121127
PF3D7_1006400	-0.979784	0.155357
PF3D7_1006500	-0.796633	0.152686
PF3D7_1006800	0.557647	0.0769847
PF3D7_1007600	0.457102	0.108661
PF3D7_1008800	0.433667	0.107283
PF3D7_1008900	0.364219	0.150488
PF3D7_1009800	-0.489358	0.124792
PF3D7_1010600	0.42619	0.115133
PF3D7_1014500	-0.639254	0.106335
PF3D7_1014600	0.373045	0.16409
PF3D7_1015300	0.402843	0.123395
PF3D7_1016000	-0.561755	0.143987
PF3D7_1016600	-0.605927	0.162754
PF3D7_1017200	-0.894925	0.153505
PF3D7_1019800	-0.828047	0.127924
PF3D7_1021100	-0.517779	0.180392
PF3D7_1022300	-0.985889	0.178422
PF3D7_1022400	0.463756	0.0970068
PF3D7_1026800	0.487525	0.099677
PF3D7_1027100	0.449372	0.124119
PF3D7_1027200	0.371521	0.15943
PF3D7_1027800	0.461651	0.150771
PF3D7_1028000	0.43899	0.158099
PF3D7_1029100	-0.895698	0.12054
PF3D7_1029600	0.401659	0.131804
PF3D7_1030500	-0.581069	0.0899418
PF3D7_1031900	-0.786675	0.177191
PF3D7_1032600	-1.02032	0.107014
PF3D7_1032700	0.423164	0.164596
PF3D7_1032800	-1.05234	0.0906226
PF3D7_1035300	0.590777	0.116657
PF3D7_1035600	0.600088	0.176001
PF3D7_1037300	0.432923	0.0889608
PF3D7_1038500	-1.79672	0.134714
PF3D7_1041000	1.08699	0.130269
PF3D7_1100100	0.436576	0.132868
PF3D7_1100500	-1.80125	0.147238
PF3D7_1100800	-2.13312	0.178845
PF3D7_1102700	0.492678	0.095419
PF3D7_1103100	0.467704	0.110164
PF3D7_1103800	-0.688156	0.0816093
PF3D7_1105100	0.525322	0.0816923
PF3D7_1105300	-0.577209	0.126286
PF3D7_1105400	0.452022	0.126265
PF3D7_1107600	-0.800645	0.132191
PF3D7_1108400	0.354465	0.171845
PF3D7_1108600	0.416583	0.154267
PF3D7_1109100	-0.761709	0.132231
PF3D7_1109700	-1.46773	0.14842
PF3D7_1109900	0.453011	0.165096
PF3D7_1110200	0.458661	0.143887
PF3D7_1110300	0.48741	0.0736233
PF3D7_1110500	-0.430142	0.137528
PF3D7_1112200	-1.18953	0.119865
PF3D7_1112400	-0.842057	0.154032
PF3D7_1112800	-1.28409	0.0874745
PF3D7_1113600	0.449086	0.119138
PF3D7_1115500	0.504763	0.0932272
PF3D7_1115600	0.478272	0.0941632
PF3D7_1115900	0.473005	0.150363
PF3D7_1117400	0.504684	0.117845
PF3D7_1117600	-0.932535	0.0758047
PF3D7_1117700	0.573424	0.109245
PF3D7_1118500	0.361111	0.14891
PF3D7_1119600	0.361605	0.178575
PF3D7_1120100	0.419068	0.0932035
PF3D7_1120600	-0.802694	0.0928247
PF3D7_1120700	-0.943359	0.108297
PF3D7_1121600	0.590126	0.0875002
PF3D7_1122000	-1.34248	0.108788
PF3D7_1122700	-0.637733	0.159713
PF3D7_1123400	0.44376	0.161206
PF3D7_1123900	0.613476	0.0724092
PF3D7_1125100	-0.807169	0.07829
PF3D7_1126200	0.473062	0.16037
PF3D7_1128100	0.433496	0.153207
PF3D7_1128300	-1.17128	0.074867
PF3D7_1128400	0.383377	0.168807
PF3D7_1130700	-0.507101	0.163984
PF3D7_1130900	-1.51994	0.166586
PF3D7_1132100	-1.20847	0.0976371
PF3D7_1132200	0.501909	0.0709756
PF3D7_1133500	-1.31836	0.13471
PF3D7_1134000	0.398131	0.123058
PF3D7_1134500	-0.706947	0.0786335
PF3D7_1136100	-1.48782	0.130294
PF3D7_1136200	0.519752	0.168911
PF3D7_1137100	0.439924	0.10999
PF3D7_1137600	-2.66266	0.126428
PF3D7_1137800	0.623034	0.105738
PF3D7_1139800	-0.614558	0.106621
PF3D7_1140300	-1.20868	0.0822306
PF3D7_1140500	-0.864763	0.127264
PF3D7_1140900	-0.777864	0.118785
PF3D7_1143300	0.474717	0.0730337
PF3D7_1143400	0.591382	0.167402
PF3D7_1143700	-1.22746	0.0996368
PF3D7_1145400	0.368863	0.170404
PF3D7_1145500	-0.781122	0.0768733
PF3D7_1146000	0.490646	0.161215
PF3D7_1147200	-1.14193	0.15392
PF3D7_1148200	-0.780271	0.084445
PF3D7_1148800	0.488182	0.126566
PF3D7_1149500	-0.911689	0.104985
PF3D7_1149600	0.500914	0.1565
PF3D7_1150100	-4.21656	0.16736
PF3D7_1200200	0.588327	0.113938
PF3D7_1201200	0.384685	0.139838
PF3D7_1202800	0.414328	0.173791
PF3D7_1203700	0.547066	0.0947296
PF3D7_1205200	-1.13617	0.119472
PF3D7_1206900	-0.813631	0.152332
PF3D7_1211600	-0.467084	0.110417
PF3D7_1211900	0.39865	0.126079
PF3D7_1212700	0.539973	0.129701
PF3D7_1213200	-0.622694	0.148354
PF3D7_1215600	-0.716673	0.160734
PF3D7_1216100	-1.42832	0.166472
PF3D7_1216200	0.342736	0.178838
PF3D7_1216500	-0.843666	0.152457
PF3D7_1217900	-0.573774	0.0788449
PF3D7_1219800	-4.44854	0.134391
PF3D7_1220500	-0.744917	0.144651
PF3D7_1220900	0.387566	0.129987
PF3D7_1223300	-0.500333	0.0707051
PF3D7_1223600	-1.05095	0.0784239
PF3D7_1223700	0.404578	0.16661
PF3D7_1224900	0.499621	0.07167
PF3D7_1225500	-0.556876	0.101007
PF3D7_1225900	-0.984418	0.0811948
PF3D7_1226000	-0.967202	0.171884
PF3D7_1226200	-0.927856	0.074744
PF3D7_1226300	0.33746	0.175916
PF3D7_1227700	0.415134	0.108256
PF3D7_1228900	0.499134	0.135163
PF3D7_1229300	-0.531989	0.090022
PF3D7_1229400	0.379017	0.142697
PF3D7_1231100	0.498942	0.0857373
PF3D7_1231400	-0.407802	0.147727
PF3D7_1231800	-0.667993	0.0764581
PF3D7_1232100	0.475279	0.172549
PF3D7_1232600	-0.643406	0.0897048
PF3D7_1234300	-0.977483	0.116569
PF3D7_1234700	-0.749285	0.0742732
PF3D7_1237900	0.604031	0.137795
PF3D7_1238100	0.460678	0.115133
PF3D7_1240900	-0.556407	0.150013
PF3D7_1241100	0.430064	0.120793
PF3D7_1241900	0.418543	0.131177
PF3D7_1242700	0.49535	0.150747
PF3D7_1243100	0.465265	0.0903974
PF3D7_1248400	-1.13344	0.0942796
PF3D7_1248500	0.375571	0.163195
PF3D7_1249000	-0.870956	0.173281
PF3D7_1250000	0.476343	0.0730409
PF3D7_1250400	-1.34752	0.0832128
PF3D7_1251400	-0.955038	0.164683
PF3D7_1253300	0.578157	0.164068
PF3D7_1304300	-1.22047	0.0852903
PF3D7_1304900	0.488697	0.112313
PF3D7_1306000	-0.567926	0.171507
PF3D7_1307200	0.446779	0.161951
PF3D7_1307800	0.459079	0.119635
PF3D7_1308400	-0.43373	0.128929
PF3D7_1311200	-0.741429	0.139623
PF3D7_1311900	0.383841	0.154322
PF3D7_1313400	-0.599048	0.118368
PF3D7_1313800	-0.49984	0.086907
PF3D7_1314100	-0.66254	0.180461
PF3D7_1314900	0.366719	0.166743
PF3D7_1316500	0.384635	0.131452
PF3D7_1316800	0.380881	0.153873
PF3D7_1316900	-0.466962	0.113507
PF3D7_1317800	0.399955	0.155368
PF3D7_1319200	-0.731013	0.101787
PF3D7_1320900	0.40749	0.132919
PF3D7_1321000	-4.30352	0.159357
PF3D7_1322100	0.350659	0.173652
PF3D7_1322700	-1.30759	0.0858518
PF3D7_1323100	0.429931	0.102287
PF3D7_1324000	-0.40946	0.164003
PF3D7_1324400	0.39303	0.164818
PF3D7_1324700	0.432747	0.0948911
PF3D7_1324900	0.398652	0.113837
PF3D7_1325100	0.506143	0.0858382
PF3D7_1326000	0.55907	0.175509
PF3D7_1326300	0.545272	0.106508
PF3D7_1326500	-0.691685	0.0916956
PF3D7_1328100	0.441413	0.107294
PF3D7_1328600	-0.675961	0.176585
PF3D7_1329900	-1.81544	0.164158
PF3D7_1331700	0.412853	0.135077
PF3D7_1332400	-0.469266	0.1496
PF3D7_1332700	0.370681	0.176507
PF3D7_1332800	0.513757	0.0788925
PF3D7_1333200	-0.731167	0.101745
PF3D7_1334000	-1.07812	0.134879
PF3D7_1334700	0.402239	0.1121
PF3D7_1334800	0.460359	0.109822
PF3D7_1335500	-1.62189	0.11376
PF3D7_1335600	-0.823774	0.110971
PF3D7_1336300	-1.69098	0.162594
PF3D7_1337400	-0.575715	0.155662
PF3D7_1338300	0.336379	0.177645
PF3D7_1338500	-1.87733	0.120697
PF3D7_1338800	-1.02044	0.128236
PF3D7_1340100	0.430108	0.142901
PF3D7_1341300	0.432647	0.0967459
PF3D7_1341900	0.392454	0.181226
PF3D7_1343700	0.358532	0.177299
PF3D7_1343800	-0.440859	0.152448
PF3D7_1344000	-0.651148	0.150362
PF3D7_1344700	-0.977034	0.147618
PF3D7_1345100	0.407017	0.1246
PF3D7_1345700	0.419576	0.144133
PF3D7_1346300	0.436006	0.121983
PF3D7_1346600	-0.915037	0.142204
PF3D7_1346900	-0.546716	0.174069
PF3D7_1347600	-0.90123	0.122371
PF3D7_1348000	-0.943597	0.142667
PF3D7_1348800	-1.12778	0.14674
PF3D7_1349700	0.419759	0.160585
PF3D7_1350000	-1.33826	0.164694
PF3D7_1350100	0.358237	0.159878
PF3D7_1350800	-1.34669	0.148099
PF3D7_1351800	-0.793343	0.0916114
PF3D7_1352600	-1.63762	0.0711686
PF3D7_1352700	-0.527103	0.11578
PF3D7_1353800	0.399288	0.155735
PF3D7_1353900	0.429739	0.091421
PF3D7_1354300	0.439961	0.135831
PF3D7_1356300	0.554703	0.178173
PF3D7_1356500	-3.71502	0.114444
PF3D7_1358700	-0.392916	0.126105
PF3D7_1359000	-0.598216	0.0990239
PF3D7_1359700	-0.528275	0.126431
PF3D7_1360400	-0.635748	0.129087
PF3D7_1362700	-0.737997	0.0960788
PF3D7_1363100	-0.44964	0.164646
PF3D7_1363500	-0.85462	0.0801746
PF3D7_1363600	-1.80726	0.0912125
PF3D7_1365000	0.382153	0.158918
PF3D7_1365900	0.433205	0.0857074
PF3D7_1367000	0.452734	0.0906175
PF3D7_1367800	0.856345	0.143457
PF3D7_1368500	-0.963657	0.102823
PF3D7_1369700	-0.485627	0.134335
PF3D7_1370500	-0.578716	0.101882
PF3D7_1370900	-0.599652	0.139294
PF3D7_1371700	-0.754459	0.136195
PF3D7_1400700	1.27844	0.159693
PF3D7_1401100	0.377707	0.149717
PF3D7_1402900	-0.959072	0.180912
PF3D7_1404600	-0.576797	0.133756
PF3D7_1404700	-0.710175	0.120166
PF3D7_1405200	-1.34545	0.161276
PF3D7_1405500	-0.459749	0.156778
PF3D7_1405800	0.343728	0.177824
PF3D7_1406000	0.407381	0.165238
PF3D7_1406100	-0.717923	0.133463
PF3D7_1406300	-0.56729	0.0818705
PF3D7_1407100	0.464702	0.167662
PF3D7_1407800	0.420539	0.0907262
PF3D7_1408100	0.356226	0.15327
PF3D7_1409300	-0.473567	0.114243
PF3D7_1410300	-0.555405	0.160285
PF3D7_1410600	0.474529	0.0923125
PF3D7_1412200	-0.434794	0.118008
PF3D7_1414200	-0.699632	0.0799365
PF3D7_1414300	0.455652	0.0902182
PF3D7_1415200	0.402268	0.179173
PF3D7_1415800	0.405204	0.150042
PF3D7_1415900	0.42171	0.112135
PF3D7_1417500	0.519689	0.122994
PF3D7_1418000	0.505123	0.106504
PF3D7_1418100	-1.68116	0.126725
PF3D7_1418700	3.85477	0.0973164
PF3D7_1418900	0.427565	0.106197
PF3D7_1419200	-0.547524	0.164142
PF3D7_1420100	-0.751258	0.16857
PF3D7_1421200	0.561861	0.126718
PF3D7_1422200	-1.01971	0.1393
PF3D7_1423000	0.361688	0.169399
PF3D7_1423500	0.431764	0.151413
PF3D7_1424200	-1.51076	0.126482
PF3D7_1425200	-0.83892	0.161858
PF3D7_1426000	0.388206	0.180226
PF3D7_1426200	0.441242	0.104169
PF3D7_1426500	-1.23252	0.153486
PF3D7_1427400	-0.9762	0.17052
PF3D7_1428800	-0.795776	0.0994264
PF3D7_1429700	0.450363	0.111603
PF3D7_1430800	-1.37659	0.075393
PF3D7_1431100	-0.991344	0.176597
PF3D7_1431700	0.390944	0.157129
PF3D7_1432400	-0.935517	0.149621
PF3D7_1432900	-0.507415	0.114073
PF3D7_1434300	0.525267	0.075284
PF3D7_1434600	0.41698	0.115148
PF3D7_1435700	-0.485541	0.122276
PF3D7_1436700	-0.951664	0.120232
PF3D7_1437900	0.558962	0.0959876
PF3D7_1438900	0.3983	0.124513
PF3D7_1439300	-0.513086	0.138047
PF3D7_1439400	0.566638	0.112467
PF3D7_1439900	0.410598	0.102965
PF3D7_1440300	-0.873766	0.118862
PF3D7_1440700	-0.947906	0.144529
PF3D7_1441600	-0.697538	0.131672
PF3D7_1442200	-0.678593	0.171927
PF3D7_1442300	0.408832	0.119562
PF3D7_1442400	-0.742765	0.0905935
PF3D7_1443300	0.428439	0.170542
PF3D7_1443700	-0.888311	0.13473
PF3D7_1444100	-0.582189	0.177923
PF3D7_1444400	-0.567966	0.181037
PF3D7_1445800	-0.713653	0.116207
PF3D7_1445900	0.498274	0.124052
PF3D7_1446200	0.392897	0.118333
PF3D7_1447000	0.496356	0.142705
PF3D7_1447600	-1.70911	0.162101
PF3D7_1447800	-0.595629	0.106729
PF3D7_1448600	0.434953	0.138075
PF3D7_1448700	-0.471267	0.175348
PF3D7_1449300	0.33847	0.178704
PF3D7_1449800	0.417144	0.162957
PF3D7_1450700	0.660098	0.0764647
PF3D7_1454500	0.399551	0.151033
PF3D7_1455800	-0.960343	0.0846938
PF3D7_1458800	-0.52568	0.123404
PF3D7_1459000	0.4502	0.08737
PF3D7_1459500	-1.3092	0.0847187
PF3D7_1460400	0.531053	0.1265
PF3D7_1461000	-2.53881	0.152961
PF3D7_1461600	0.482696	0.0893108
PF3D7_1462100	-1.17908	0.137995
PF3D7_1462500	-2.44176	0.0919038
PF3D7_1462900	-0.626242	0.168922
PF3D7_1463500	0.436016	0.0964392
PF3D7_1464900	0.434953	0.131899
PF3D7_1465700	-1.64858	0.106905
PF3D7_1465900	0.44254	0.0857352
PF3D7_1466200	-0.516827	0.104621
PF3D7_1466700	0.399434	0.156513
PF3D7_1468700	0.462462	0.119961
PF3D7_1468800	0.355738	0.162526
PF3D7_1469500	-0.758556	0.114664
PF3D7_1470000	-1.36657	0.0727181
PF3D7_1470100	-0.777318	0.134188
PF3D7_1470500	-0.705101	0.168739
PF3D7_1470800	-0.694902	0.0987921
PF3D7_1470900	0.408035	0.124259
PF3D7_1471100	0.345052	0.173482
PF3D7_1471800	-0.764483	0.180386
PF3D7_1474700	-0.771089	0.0714511
PF3D7_1475100	-0.873324	0.129152
PF3D7_1476400	0.407386	0.118047
PF3D7_1477800	-1.16332	0.156328
PF3D7_1478900	-0.537768	0.0947404
PF3D7_1479200	-1.47632	0.178552
PF3D7_1440600	-1.0418	0.182163
PF3D7_0217800	0.344068	0.182611
PF3D7_1137700	-1.94697	0.182451
PF3D7_0423900	0.50359	0.183933
PF3D7_0807600	0.384322	0.183834
PF3D7_1367700	0.361294	0.184353
PF3D7_0223400	-1.63675	0.188525
PF3D7_0308400	0.68391	0.184945
PF3D7_0403200	0.738613	0.188415
PF3D7_0518300	0.429981	0.187794
PF3D7_0728000	0.344707	0.18877
PF3D7_0833300	-1.91425	0.186985
PF3D7_0918100	0.589868	0.186966
PF3D7_0928500	0.393931	0.187824
PF3D7_0930400	0.363706	0.188173
PF3D7_1005200	-3.16161	0.186754
PF3D7_1015900	0.342951	0.186156
PF3D7_1119300	0.513559	0.188264
PF3D7_1124300	0.349772	0.187494
PF3D7_1136900	0.454202	0.186624
PF3D7_1203900	0.610287	0.186414
PF3D7_1248200	0.360873	0.188797
PF3D7_1347900	-0.56112	0.186663
PF3D7_1351100	0.549048	0.184975
PF3D7_1403300	-1.57967	0.185025
PF3D7_1403500	-0.594838	0.186567
PF3D7_1411000	-0.363146	0.188793
PF3D7_1412100	-0.404506	0.186371
PF3D7_1433000	0.356072	0.18636
PF3D7_1451500	0.442932	0.187325
PF3D7_1464100	-0.738654	0.185816
PF3D7_0414600	0.671157	0.18899
PF3D7_0101600	0.969447	0.189714
PF3D7_0322900	0.414482	0.19084
PF3D7_0406100	0.457522	0.191386
PF3D7_0625400	-0.47979	0.189801
PF3D7_0722600	0.335627	0.191028
PF3D7_0829200	0.547164	0.190401
PF3D7_0922200	0.44771	0.190765
PF3D7_1018500	0.580057	0.191603
PF3D7_1030100	0.342607	0.191106
PF3D7_1128500	-0.48194	0.190645
PF3D7_1247000	-0.639768	0.189919
PF3D7_1425300	0.572261	0.189446
PF3D7_1442800	-1.45155	0.1912
PF3D7_1444800	0.337868	0.191628
PF3D7_0303400	-0.473566	0.192465
PF3D7_1319700	-0.668299	0.192357
PF3D7_1400100	0.493743	0.192515
PF3D7_0309900	-0.549224	0.192731
PF3D7_0519600	0.369999	0.193422
PF3D7_1222500	0.365957	0.193273
PF3D7_1234800	0.360157	0.193226
PF3D7_1369600	-0.625653	0.193905
PF3D7_0403700	0.427955	0.194602
PF3D7_0901100	4.23061	0.194541
PF3D7_1221300	0.401248	0.194776
PF3D7_1361300	-1.05781	0.194716
PF3D7_0515900	-0.665803	0.195651
PF3D7_0706400	0.358275	0.195342
PF3D7_1021600	0.368474	0.19561
PF3D7_1129100	0.445407	0.19537
PF3D7_1410200	0.332895	0.195664
PF3D7_0621300	-0.366601	0.195925
PF3D7_1142600	0.377182	0.196351
PF3D7_1232900	-0.648508	0.196439
PF3D7_1314600	-0.590916	0.19654
PF3D7_1430100	-0.570717	0.19638
PF3D7_0618300	0.322167	0.197188
PF3D7_1230400	0.603273	0.197074
PF3D7_0409000	-0.845295	0.197789
PF3D7_1206200	0.343028	0.197665
PF3D7_1402300	-0.397751	0.198809
PF3D7_0107900	-0.791875	0.199805
PF3D7_0202200	0.316264	0.203074
PF3D7_0214300	-0.517504	0.201786
PF3D7_0311400	-0.695067	0.202708
PF3D7_0518500	0.36582	0.200325
PF3D7_0529900	0.324479	0.199757
PF3D7_0604000	-1.33671	0.199677
PF3D7_0723200	-1.223	0.202448
PF3D7_0801500	0.330974	0.200863
PF3D7_0825600	-0.624442	0.202833
PF3D7_0914600	0.37104	0.20295
PF3D7_1038000	0.370518	0.20279
PF3D7_1124900	0.362227	0.203134
PF3D7_1129200	0.40096	0.200547
PF3D7_1141500	-1.43435	0.20209
PF3D7_1147000	-0.589074	0.202637
PF3D7_1213400	-0.659899	0.201064
PF3D7_1218900	-0.534264	0.20242
PF3D7_1226400	-0.393581	0.202628
PF3D7_1317200	-0.981486	0.201277
PF3D7_1345000	-0.952014	0.202045
PF3D7_1353200	0.338295	0.200622
PF3D7_1367600	0.367513	0.201664
PF3D7_1449700	-0.421924	0.199869
PF3D7_0104200	-0.364631	0.222213
PF3D7_0108400	0.39909	0.218076
PF3D7_0114900	-4.08482	0.205025
PF3D7_0201600	0.408776	0.213341
PF3D7_0205100	-1.18634	0.214628
PF3D7_0205900	0.33855	0.205687
PF3D7_0208900	-0.96693	0.221864
PF3D7_0217200	-0.763495	0.218786
PF3D7_0306300	0.553023	0.213872
PF3D7_0313900	-1.80554	0.219602
PF3D7_0318300	0.348009	0.214993
PF3D7_0402900	0.599746	0.22075
PF3D7_0406500	0.405083	0.207819
PF3D7_0407300	-0.366588	0.210349
PF3D7_0414800	-0.532402	0.207883
PF3D7_0418900	-0.599504	0.214262
PF3D7_0420800	3.12538	0.215996
PF3D7_0425200	-0.720072	0.208709
PF3D7_0425600	-1.81201	0.214706
PF3D7_0501100	0.407349	0.213241
PF3D7_0509700	-0.769779	0.219483
PF3D7_0513400	-0.49801	0.207402
PF3D7_0514500	-0.96577	0.210319
PF3D7_0516900	0.436524	0.204031
PF3D7_0517800	-0.85037	0.22074
PF3D7_0519400	0.382753	0.221511
PF3D7_0527600	-0.389086	0.219967
PF3D7_0602200	0.411283	0.21304
PF3D7_0619000	0.329689	0.211428
PF3D7_0622000	0.57861	0.221337
PF3D7_0705100	-0.461701	0.217132
PF3D7_0711800	-3.64253	0.219258
PF3D7_0717200	0.34858	0.207838
PF3D7_0720300	-1.09403	0.221659
PF3D7_0722400	0.329445	0.220168
PF3D7_0724400	0.327123	0.210795
PF3D7_0732900	2.71444	0.217943
PF3D7_0831000	-1.00415	0.222137
PF3D7_0831700	0.401699	0.218767
PF3D7_0900700	-3.03318	0.214144
PF3D7_0907700	0.362357	0.215961
PF3D7_0907800	0.380534	0.212186
PF3D7_0912100	0.358197	0.205308
PF3D7_0921500	-1.86738	0.216663
PF3D7_0923900	0.476231	0.208698
PF3D7_0926600	-0.912301	0.218567
PF3D7_0934400	0.6193	0.217062
PF3D7_1006100	-0.566296	0.21282
PF3D7_1006200	0.48793	0.215188
PF3D7_1012200	0.536375	0.210151
PF3D7_1016800	0.462647	0.213612
PF3D7_1027000	-0.687885	0.208986
PF3D7_1028300	0.345646	0.217301
PF3D7_1033300	0.381818	0.211312
PF3D7_1033700	0.334825	0.214125
PF3D7_1038800	0.335937	0.219487
PF3D7_1105000	0.430391	0.210491
PF3D7_1114400	-0.814208	0.211248
PF3D7_1115800	0.316544	0.211024
PF3D7_1122400	0.321196	0.222011
PF3D7_1122900	-0.730367	0.213162
PF3D7_1138700	-0.353401	0.212546
PF3D7_1140200	0.398415	0.210813
PF3D7_1147800	0.545631	0.210584
PF3D7_1201500	0.328484	0.214049
PF3D7_1203200	0.474282	0.212609
PF3D7_1205600	0.402482	0.217851
PF3D7_1207100	0.343705	0.2218
PF3D7_1207300	-1.59288	0.205868
PF3D7_1208100	-0.372554	0.205626
PF3D7_1210100	-0.507941	0.213656
PF3D7_1210200	-1.05255	0.215284
PF3D7_1213600	-0.582079	0.221869
PF3D7_1216800	1.19014	0.212718
PF3D7_1230900	0.451872	0.215566
PF3D7_1238800	0.312081	0.22205
PF3D7_1243300	-0.948454	0.207648
PF3D7_1244300	-0.73232	0.220496
PF3D7_1252600	0.326265	0.204539
PF3D7_1253700	1.26042	0.207822
PF3D7_1253800	-1.35992	0.208634
PF3D7_1310300	-0.533137	0.20713
PF3D7_1312100	-0.490287	0.203506
PF3D7_1319000	-0.760862	0.220571
PF3D7_1322900	-0.480931	0.221754
PF3D7_1323400	0.431753	0.221842
PF3D7_1324800	0.41775	0.207789
PF3D7_1326100	-0.544421	0.216149
PF3D7_1329400	0.322947	0.222348
PF3D7_1335200	-0.941354	0.207998
PF3D7_1342000	0.451231	0.213773
PF3D7_1344500	-0.557159	0.221678
PF3D7_1349500	-0.397688	0.204979
PF3D7_1362600	-1.0016	0.216748
PF3D7_1364700	-2.1815	0.214846
PF3D7_1368200	0.335463	0.20568
PF3D7_1407300	0.330542	0.213513
PF3D7_1410000	-0.48832	0.207006
PF3D7_1411100	-0.413797	0.213465
PF3D7_1428300	0.326038	0.222283
PF3D7_1436100	-0.49052	0.214288
PF3D7_1453700	0.610411	0.215455
PF3D7_1454200	-0.507562	0.215984
PF3D7_1460700	0.412411	0.205831
PF3D7_1467500	0.333536	0.204696
PF3D7_1468200	0.327612	0.221572
PF3D7_1472500	-0.793415	0.213574
PF3D7_1476600	-0.895905	0.222393
PF3D7_1476700	-1.08211	0.218895
PF3D7_0100300	0.657419	0.222665
PF3D7_1472000	0.501037	0.222802
PF3D7_1426900	0.687298	0.223355
PF3D7_0107400	-0.497959	0.223918
PF3D7_0319800	-1.71881	0.223925
PF3D7_0505200	-0.495359	0.224103
PF3D7_0705600	-0.475423	0.225152
PF3D7_0802700	-1.84622	0.225147
PF3D7_0829700	-1.63442	0.225232
PF3D7_1009400	0.457055	0.224315
PF3D7_1228200	-0.904562	0.224926
PF3D7_1338200	0.324142	0.225174
PF3D7_1452300	-0.887915	0.225251
PF3D7_0303600	-0.977273	0.226538
PF3D7_0608900	-0.51908	0.227368
PF3D7_0631700	-2.56461	0.227109
PF3D7_0726400	-0.481244	0.226628
PF3D7_0805500	-0.434099	0.226267
PF3D7_0823200	0.3321	0.225875
PF3D7_1021700	-0.360336	0.227301
PF3D7_1034900	0.305514	0.226376
PF3D7_1104600	-1.07449	0.226841
PF3D7_1367100	0.412081	0.226284
PF3D7_1463000	-0.579516	0.226688
PF3D7_0106600	1.91702	0.227864
PF3D7_0219300	-0.590702	0.228972
PF3D7_0308600	0.388603	0.228583
PF3D7_0626600	-0.37652	0.228206
PF3D7_0731500	0.369631	0.228204
PF3D7_0925500	-0.611892	0.229444
PF3D7_1035500	0.546477	0.229278
PF3D7_1217200	0.3206	0.229382
PF3D7_1249300	0.321604	0.227831
PF3D7_1303400	0.346156	0.228949
PF3D7_1352400	-0.489546	0.228655
PF3D7_1414800	0.376411	0.229544
PF3D7_0503200	-0.510877	0.230274
PF3D7_0817100	-0.854392	0.22996
PF3D7_1107700	0.327135	0.230287
PF3D7_1450900	0.792158	0.230263
PF3D7_0908600	0.330476	0.230487
PF3D7_0113000	0.65406	0.230993
PF3D7_0213000	0.601918	0.245692
PF3D7_0217500	0.980981	0.235498
PF3D7_0218500	0.353012	0.23529
PF3D7_0320400	-0.812191	0.233283
PF3D7_0321400	0.451772	0.247242
PF3D7_0401800	0.488204	0.239687
PF3D7_0410300	0.346059	0.235152
PF3D7_0412200	-0.668375	0.237999
PF3D7_0417500	0.355664	0.246725
PF3D7_0422900	-0.700511	0.231521
PF3D7_0502100	-0.638493	0.235867
PF3D7_0507800	0.310154	0.248738
PF3D7_0510800	-0.821617	0.238855
PF3D7_0516300	0.322093	0.237722
PF3D7_0518800	-1.46349	0.239027
PF3D7_0530000	0.392652	0.246899
PF3D7_0531200	-0.982183	0.246387
PF3D7_0609900	0.3643	0.235358
PF3D7_0619600	-0.841281	0.246769
PF3D7_0620600	-0.499207	0.24748
PF3D7_0626000	-0.589458	0.246728
PF3D7_0626900	-0.431475	0.24164
PF3D7_0628800	-0.542015	0.24033
PF3D7_0702100	0.539637	0.243969
PF3D7_0704000	-0.36542	0.23233
PF3D7_0705000	0.317271	0.245198
PF3D7_0708700	0.580261	0.241394
PF3D7_0710400	-0.57068	0.240583
PF3D7_0717700	0.29053	0.249253
PF3D7_0718100	-0.519497	0.248888
PF3D7_0718800	1.62924	0.233198
PF3D7_0727200	0.313848	0.242172
PF3D7_0812600	0.433649	0.24361
PF3D7_0819900	0.349155	0.236554
PF3D7_0822600	0.323199	0.241556
PF3D7_0824200	-0.518284	0.247429
PF3D7_0825300	-0.703694	0.248278
PF3D7_0826200	-0.703025	0.242497
PF3D7_0828000	-1.08676	0.243077
PF3D7_0900200	0.488638	0.235298
PF3D7_0901000	2.30588	0.246415
PF3D7_0918700	0.400964	0.243112
PF3D7_0922000	-0.577932	0.23435
PF3D7_0937500	0.576687	0.235718
PF3D7_1001900	0.321103	0.248529
PF3D7_1010000	0.470618	0.24154
PF3D7_1020900	0.390703	0.244024
PF3D7_1023100	-0.927308	0.236118
PF3D7_1024400	-0.688092	0.240393
PF3D7_1026100	-0.674189	0.247109
PF3D7_1030600	0.307198	0.235468
PF3D7_1034700	0.525338	0.237236
PF3D7_1035400	0.502215	0.24488
PF3D7_1037400	-0.629592	0.239802
PF3D7_1038300	-2.09515	0.246013
PF3D7_1101400	-1.86775	0.233999
PF3D7_1116200	0.385943	0.247336
PF3D7_1127300	-0.452599	0.238651
PF3D7_1133100	0.308716	0.233802
PF3D7_1133400	0.420492	0.234922
PF3D7_1133700	0.38129	0.242283
PF3D7_1134600	-0.700105	0.241165
PF3D7_1138000	-0.554189	0.249382
PF3D7_1141600	-0.639448	0.234471
PF3D7_1142200	-1.26049	0.23725
PF3D7_1205400	-0.535671	0.239268
PF3D7_1206800	-0.566355	0.236803
PF3D7_1208700	-0.624046	0.239247
PF3D7_1213000	-1.21367	0.249206
PF3D7_1216700	0.382933	0.243746
PF3D7_1220700	0.736973	0.23501
PF3D7_1242800	0.313782	0.245382
PF3D7_1247300	-0.520608	0.230822
PF3D7_1247900	0.301963	0.246471
PF3D7_1254800	0.95005	0.248933
PF3D7_1314500	0.360136	0.234659
PF3D7_1315200	-0.640087	0.235515
PF3D7_1318500	-2.48461	0.241882
PF3D7_1320300	-0.788289	0.247577
PF3D7_1329700	-0.443948	0.243701
PF3D7_1333700	0.498061	0.243436
PF3D7_1336500	-2.98012	0.232983
PF3D7_1342400	0.503047	0.247663
PF3D7_1345200	-0.522815	0.237109
PF3D7_1348700	-1.05318	0.246881
PF3D7_1348900	0.373135	0.249077
PF3D7_1353100	0.288826	0.24634
PF3D7_1354500	0.391362	0.235624
PF3D7_1358900	0.364619	0.244299
PF3D7_1359400	0.351719	0.237497
PF3D7_1361500	0.420796	0.24893
PF3D7_1365100	-0.859269	0.236719
PF3D7_1404400	0.743338	0.233339
PF3D7_1407900	0.295941	0.243149
PF3D7_1409700	-0.755659	0.239904
PF3D7_1418600	3.95533	0.245973
PF3D7_1424400	0.413158	0.240503
PF3D7_1436500	-0.64205	0.234741
PF3D7_1439200	-0.399718	0.243439
PF3D7_1448400	-0.422936	0.244852
PF3D7_1454100	-0.861444	0.234325
PF3D7_1462800	0.321774	0.241065
PF3D7_1465400	0.361543	0.239099
PF3D7_1470400	-0.892926	0.245621
PF3D7_1471700	-1.07077	0.232066
PF3D7_1474800	0.336334	0.236774
PF3D7_0413300	1.44106	0.251164
PF3D7_0532700	1.44106	0.251164
PF3D7_0732400	-1.04169	0.251637
PF3D7_0913800	0.490685	0.251263
PF3D7_1017000	0.381044	0.251543
PF3D7_1037200	-1.11381	0.251802
PF3D7_1224300	0.430066	0.251496
PF3D7_1327100	-0.737429	0.251376
PF3D7_1354400	0.35751	0.250081
PF3D7_1418500	4.09554	0.251531
PF3D7_1469400	-0.824859	0.250408
PF3D7_1224400	-0.461537	0.252
PF3D7_0825900	-1.22121	0.252198
PF3D7_1111400	-0.440128	0.252878
PF3D7_1424500	-0.53101	0.252834
PF3D7_0411200	-0.532781	0.253396
PF3D7_0909500	0.671546	0.253602
PF3D7_1135900	0.341268	0.2536
PF3D7_1444300	0.322131	0.253394
PF3D7_0507100	0.392804	0.25389
PF3D7_0607900	-0.490583	0.254016
PF3D7_0305100	-0.364896	0.255308
PF3D7_0510400	-0.410508	0.25593
PF3D7_0612400	0.715133	0.256435
PF3D7_0708600	-1.08481	0.255635
PF3D7_0823500	-0.51264	0.255854
PF3D7_0833200	-3.84896	0.256653
PF3D7_1003100	-0.599191	0.256488
PF3D7_1017400	0.305838	0.255835
PF3D7_1114000	-0.966467	0.254592
PF3D7_1129600	-0.682572	0.255051
PF3D7_1146700	-1.64138	0.255095
PF3D7_1253600	-3.84896	0.256653
PF3D7_1416300	-0.553571	0.25643
PF3D7_1476900	-0.650386	0.25501
PF3D7_0514600	0.303735	0.25888
PF3D7_0529500	0.312512	0.258103
PF3D7_0934000	-0.5281	0.257871
PF3D7_0934200	-0.666776	0.258834
PF3D7_1027300	0.527274	0.257379
PF3D7_1144300	0.422589	0.258826
PF3D7_1315100	-0.530229	0.2586
PF3D7_1318300	-0.59781	0.257797
PF3D7_1331300	0.534794	0.257413
PF3D7_1331800	0.326572	0.2577
PF3D7_1354700	-1.25591	0.258204
PF3D7_0502200	-0.429233	0.259516
PF3D7_1023000	-0.470576	0.259852
PF3D7_1305500	-0.67043	0.259811
PF3D7_0103500	-0.436692	0.264917
PF3D7_0203300	-0.489498	0.270179
PF3D7_0208200	0.301703	0.269721
PF3D7_0210000	0.282863	0.270556
PF3D7_0214000	0.293363	0.263717
PF3D7_0214900	0.629997	0.26305
PF3D7_0218700	0.313674	0.26895
PF3D7_0301600	0.303013	0.263943
PF3D7_0308900	0.393781	0.263474
PF3D7_0315400	-0.528652	0.264896
PF3D7_0416700	0.445625	0.265929
PF3D7_0424600	0.305025	0.261289
PF3D7_0503000	0.491509	0.267804
PF3D7_0507000	-0.878664	0.262462
PF3D7_0508300	-0.365692	0.266445
PF3D7_0511000	0.309377	0.267536
PF3D7_0516100	-0.411669	0.265256
PF3D7_0519200	0.364246	0.265596
PF3D7_0601200	-0.730718	0.263272
PF3D7_0615100	-0.893726	0.265916
PF3D7_0616300	-0.381457	0.269106
PF3D7_0703100	-0.593477	0.268523
PF3D7_0712900	0.497738	0.265398
PF3D7_0716100	0.323273	0.267898
PF3D7_0717300	0.390074	0.269892
PF3D7_0728500	-1.45731	0.268426
PF3D7_0804600	0.318399	0.260828
PF3D7_0809600	-0.488988	0.269594
PF3D7_0814500	-0.319809	0.267365
PF3D7_0825700	-1.64337	0.263922
PF3D7_0902300	0.354943	0.269445
PF3D7_0920600	-0.629891	0.269861
PF3D7_0934500	0.308798	0.262191
PF3D7_1007900	0.296431	0.269714
PF3D7_1015100	0.311389	0.260505
PF3D7_1015200	0.286222	0.26534
PF3D7_1023900	0.405274	0.261538
PF3D7_1038400	-0.793293	0.270471
PF3D7_1108500	0.498525	0.270009
PF3D7_1113800	-0.43472	0.262721
PF3D7_1139700	-0.492692	0.265
PF3D7_1142800	-0.452556	0.260333
PF3D7_1143600	-1.09887	0.262977
PF3D7_1148100	-1.81269	0.267648
PF3D7_1221700	-0.604014	0.266089
PF3D7_1229200	-1.87678	0.262122
PF3D7_1237200	0.291146	0.26337
PF3D7_1303100	-0.461915	0.270636
PF3D7_1303800	-0.367429	0.269436
PF3D7_1311000	0.426654	0.265187
PF3D7_1333400	0.342283	0.266607
PF3D7_1367200	-1.26212	0.269526
PF3D7_1368400	0.31083	0.264099
PF3D7_1372200	0.497057	0.268942
PF3D7_1413600	-1.44418	0.266858
PF3D7_1426100	0.292495	0.267604
PF3D7_1441200	0.334076	0.268673
PF3D7_1456400	-1.00701	0.269955
PF3D7_1459700	-0.559217	0.267512
PF3D7_1475000	-1.96194	0.268733
PF3D7_0101900	0.634179	0.274523
PF3D7_0111200	-1.20972	0.275215
PF3D7_0112900	-0.44206	0.272559
PF3D7_0307500	-0.46287	0.274455
PF3D7_0405400	0.294711	0.280646
PF3D7_0406200	-0.475308	0.281263
PF3D7_0412400	-0.568638	0.276066
PF3D7_0512500	-0.463698	0.281695
PF3D7_0521300	-0.486885	0.276582
PF3D7_0525900	-1.03909	0.278495
PF3D7_0603400	-0.358037	0.273883
PF3D7_0623600	0.302726	0.274787
PF3D7_0623900	0.490485	0.279047
PF3D7_0629200	0.336027	0.273821
PF3D7_0632400	0.942963	0.279201
PF3D7_0707300	0.51883	0.27772
PF3D7_0716700	-0.58965	0.274538
PF3D7_0720200	0.289737	0.281629
PF3D7_0727500	-0.484645	0.277864
PF3D7_0812500	0.348767	0.278089
PF3D7_0818500	0.301329	0.276115
PF3D7_0905800	-0.364828	0.27448
PF3D7_0911900	0.286968	0.27677
PF3D7_0913900	-0.389558	0.2777
PF3D7_0916200	-0.435431	0.27839
PF3D7_0923800	0.354989	0.276179
PF3D7_1011100	-0.569579	0.275057
PF3D7_1014100	-0.346646	0.27223
PF3D7_1037600	0.278849	0.275166
PF3D7_1101100	1.15843	0.279674
PF3D7_1110400	0.372812	0.279337
PF3D7_1115400	0.282729	0.274969
PF3D7_1132300	-0.404378	0.281225
PF3D7_1135300	-0.514366	0.275563
PF3D7_1142000	-1.00066	0.279742
PF3D7_1144000	0.306084	0.281932
PF3D7_1144800	-0.698621	0.276161
PF3D7_1202100	0.319293	0.27576
PF3D7_1213800	0.286375	0.281351
PF3D7_1233100	0.448593	0.280178
PF3D7_1240100	0.429877	0.281554
PF3D7_1246100	-0.541301	0.28183
PF3D7_1254400	0.565424	0.280298
PF3D7_1313600	-0.405517	0.2743
PF3D7_1318000	0.305531	0.276278
PF3D7_1325500	-0.623334	0.281603
PF3D7_1326600	-0.416884	0.275799
PF3D7_1326900	-0.508	0.275692
PF3D7_1341200	0.271736	0.277031
PF3D7_1355900	0.285551	0.27832
PF3D7_1403800	-0.543204	0.271864
PF3D7_1409000	-0.585085	0.281839
PF3D7_1413500	0.468281	0.277355
PF3D7_1417600	0.269327	0.281735
PF3D7_1420800	-3.75253	0.277264
PF3D7_1427900	0.291889	0.279312
PF3D7_1432600	-0.430664	0.275866
PF3D7_1436300	0.271925	0.275217
PF3D7_1438100	0.358532	0.274466
PF3D7_1464600	0.286586	0.27741
PF3D7_1480000	-1.41835	0.271953
PF3D7_1110800	-0.765418	0.282354
PF3D7_0827900	0.28635	0.28256
PF3D7_0112800	0.41419	0.284322
PF3D7_0422700	0.421092	0.28361
PF3D7_0609500	-0.634021	0.285243
PF3D7_0805100	-0.400355	0.282998
PF3D7_0806100	-0.673806	0.28371
PF3D7_0923300	0.411404	0.28473
PF3D7_1010700	0.306346	0.28375
PF3D7_1011800	0.318254	0.283745
PF3D7_1207800	0.521819	0.28418
PF3D7_1241800	0.293644	0.284575
PF3D7_1318800	0.280925	0.285045
PF3D7_1423400	-0.632891	0.285189
PF3D7_1428400	-0.393559	0.284763
PF3D7_1449900	-0.51006	0.283823
PF3D7_0703600	0.373883	0.285893
PF3D7_0708500	0.372776	0.28574
PF3D7_0925700	0.279486	0.285864
PF3D7_1431900	-0.452159	0.286054
PF3D7_0109100	-0.369411	0.286503
PF3D7_1212800	0.451364	0.286608
PF3D7_0917600	0.340952	0.286948
PF3D7_1312450	-0.876641	0.286974
PF3D7_0109700	0.381549	0.287707
PF3D7_0309600	0.35659	0.288647
PF3D7_0628300	0.272036	0.288327
PF3D7_1226500	-0.50196	0.288137
PF3D7_1417700	0.348307	0.288517
PF3D7_0825500	0.292272	0.289249
PF3D7_0619800	-0.387539	0.289892
PF3D7_0908800	-0.462912	0.289727
PF3D7_1118800	-0.551736	0.289708
PF3D7_1323000	-0.351352	0.289966
PF3D7_1366600	0.30039	0.290351
PF3D7_1473500	-0.366266	0.29076
PF3D7_0207000	0.497157	0.291645
PF3D7_0710700	0.375833	0.292779
PF3D7_0823100	0.384057	0.292369
PF3D7_0902000	0.276815	0.292789
PF3D7_0919100	0.276327	0.293021
PF3D7_1105800	0.28148	0.292317
PF3D7_1136400	-0.310549	0.292124
PF3D7_1213700	0.412771	0.291725
PF3D7_1248000	-0.61695	0.292446
PF3D7_1408400	-0.317535	0.291682
PF3D7_1421400	0.292757	0.291533
PF3D7_1455200	-0.504158	0.293127
PF3D7_1214400	0.383249	0.293415
PF3D7_1310800	0.284822	0.293491
PF3D7_1025700	-0.45814	0.294244
PF3D7_0516200	0.383664	0.294656
PF3D7_0622700	-0.579882	0.294878
PF3D7_1326400	0.332237	0.295003
PF3D7_1347700	0.267009	0.29491
PF3D7_0523300	0.449754	0.295281
PF3D7_1012600	0.269997	0.295444
PF3D7_0503400	0.418025	0.297484
PF3D7_0525400	-0.768458	0.296449
PF3D7_0602900	-0.367564	0.297767
PF3D7_0607100	-0.800767	0.296305
PF3D7_0612900	0.263864	0.297347
PF3D7_0702300	0.291477	0.298054
PF3D7_0713900	-0.275832	0.298172
PF3D7_0910600	0.302643	0.296411
PF3D7_0919200	-0.304025	0.298067
PF3D7_1001300	-0.691914	0.296246
PF3D7_1002200	0.443602	0.297471
PF3D7_1316300	0.83292	0.297177
PF3D7_1427300	-0.318861	0.297079
PF3D7_1460300	0.277349	0.298039
PF3D7_1227800	0.274611	0.298638
PF3D7_1246600	0.340717	0.298895
PF3D7_1403400	-0.446333	0.298865
PF3D7_1442900	0.27084	0.298871
PF3D7_0217400	0.42254	0.301199
PF3D7_0219800	0.284916	0.300863
PF3D7_0510100	-0.356586	0.301658
PF3D7_0610200	0.340496	0.299346
PF3D7_0808000	-1.26087	0.300969
PF3D7_1116900	0.576289	0.300501
PF3D7_1205700	-0.6659	0.300124
PF3D7_1243500	0.333854	0.300646
PF3D7_1249200	-1.06604	0.300083
PF3D7_1326700	-0.353825	0.299923
PF3D7_1330000	0.295351	0.301486
PF3D7_1443800	0.288185	0.301568
PF3D7_1450100	0.381991	0.300639
PF3D7_1466600	0.338748	0.300285
PF3D7_0207300	-0.975373	0.30291
PF3D7_0607000	0.431092	0.303434
PF3D7_1040200	1.13671	0.303418
PF3D7_1106000	0.301225	0.303535
PF3D7_1207200	-0.540717	0.302685
PF3D7_1343000	0.266839	0.303129
PF3D7_1204700	0.462068	0.304416
PF3D7_0519800	0.280373	0.304664
PF3D7_0804700	-0.527865	0.305021
PF3D7_1201800	-0.710148	0.305344
PF3D7_1215200	-0.473599	0.30519
PF3D7_1306900	0.283309	0.305447
PF3D7_1444900	-0.877155	0.305704
PF3D7_0207700	0.356274	0.309469
PF3D7_0417100	-1.87924	0.308502
PF3D7_0501300	0.398828	0.309059
PF3D7_0524400	0.383019	0.30927
PF3D7_0605100	0.312868	0.309395
PF3D7_0630100	-0.490637	0.306726
PF3D7_0630900	0.27785	0.30767
PF3D7_0706600	-1.15637	0.308399
PF3D7_0712600	0.36958	0.306069
PF3D7_0816300	-0.405183	0.309746
PF3D7_0831200	0.262545	0.308506
PF3D7_0921100	-0.951855	0.308778
PF3D7_0936000	0.272362	0.308883
PF3D7_1003600	0.293563	0.306329
PF3D7_1024600	0.476069	0.306522
PF3D7_1346700	-0.708957	0.308038
PF3D7_1401600	0.306163	0.309426
PF3D7_1407700	0.349373	0.308268
PF3D7_1446300	-0.335494	0.309708
PF3D7_1447400	-0.519121	0.309609
PF3D7_1460500	-0.350084	0.306348
PF3D7_1468100	0.302567	0.308961
PF3D7_0103600	-0.415878	0.310113
PF3D7_1012300	0.558569	0.310235
PF3D7_0507900	0.28626	0.310893
PF3D7_1016100	-0.824209	0.311496
PF3D7_1113400	0.384984	0.311435
PF3D7_1216900	0.343549	0.31135
PF3D7_1022100	0.26598	0.312184
PF3D7_1370100	-1.63399	0.312007
PF3D7_0606300	-0.747674	0.312402
PF3D7_0731100	0.365844	0.312602
PF3D7_0307700	0.379858	0.31336
PF3D7_0726600	-0.400102	0.313583
PF3D7_0919300	0.284657	0.313592
PF3D7_1109300	-2.20223	0.313651
PF3D7_0102700	0.325201	0.329153
PF3D7_0106700	0.287133	0.323552
PF3D7_0203800	-0.537474	0.328178
PF3D7_0204600	-0.519905	0.329058
PF3D7_0209400	0.295361	0.321598
PF3D7_0211400	-0.880684	0.318337
PF3D7_0218000	0.353838	0.322676
PF3D7_0308000	-0.4463	0.324231
PF3D7_0309400	-3.62305	0.324968
PF3D7_0320900	0.447813	0.316907
PF3D7_0321600	-0.527864	0.319896
PF3D7_0400500	1.22751	0.319591
PF3D7_0405000	0.272345	0.314295
PF3D7_0411600	1.08617	0.324696
PF3D7_0415900	0.343958	0.326164
PF3D7_0505900	0.340946	0.328626
PF3D7_0509000	0.334671	0.324189
PF3D7_0514000	-0.644965	0.321227
PF3D7_0527500	0.429873	0.32616
PF3D7_0529600	3.67938	0.325559
PF3D7_0530800	-0.679623	0.317415
PF3D7_0533000	1.02748	0.323421
PF3D7_0600300	0.615182	0.326233
PF3D7_0616400	-0.314394	0.319556
PF3D7_0617900	0.369656	0.320355
PF3D7_0632000	-2.22486	0.319335
PF3D7_0700400	3.67938	0.325559
PF3D7_0703800	0.344184	0.322635
PF3D7_0704800	-0.36915	0.328964
PF3D7_0709050	-2.66243	0.324204
PF3D7_0712200	3.67938	0.325559
PF3D7_0716800	0.467407	0.323012
PF3D7_0717500	0.305777	0.327727
PF3D7_0720000	0.264322	0.326245
PF3D7_0731900	1.23823	0.324778
PF3D7_0732200	-1.23473	0.327742
PF3D7_0732300	3.67938	0.325559
PF3D7_0804200	-1.04114	0.321913
PF3D7_0807100	-0.378516	0.319452
PF3D7_0814200	0.565701	0.325307
PF3D7_0832100	-1.36608	0.327703
PF3D7_0915400	0.290426	0.314745
PF3D7_0925400	-0.508113	0.316022
PF3D7_0927200	-0.384838	0.319107
PF3D7_1004200	-0.303607	0.320867
PF3D7_1028200	0.387709	0.314106
PF3D7_1103200	3.67938	0.325559
PF3D7_1116700	0.300986	0.325488
PF3D7_1119200	0.268724	0.316956
PF3D7_1126000	0.250354	0.322147
PF3D7_1127900	0.287833	0.328406
PF3D7_1135100	0.296113	0.321996
PF3D7_1136300	0.251087	0.320178
PF3D7_1140400	0.539777	0.315639
PF3D7_1140700	0.278052	0.325486
PF3D7_1143500	-0.430034	0.31961
PF3D7_1145600	-0.472232	0.327716
PF3D7_1145800	-0.366763	0.329314
PF3D7_1206500	-0.7679	0.327604
PF3D7_1222700	0.407943	0.315638
PF3D7_1230000	-0.307076	0.322129
PF3D7_1230500	-0.396758	0.328212
PF3D7_1238300	0.298868	0.320122
PF3D7_1255200	0.351606	0.318686
PF3D7_1310600	0.342726	0.317627
PF3D7_1318200	-1.04792	0.314437
PF3D7_1319800	-0.952434	0.320962
PF3D7_1321300	-0.258962	0.327871
PF3D7_1324600	-0.496898	0.321118
PF3D7_1325900	-0.384266	0.328843
PF3D7_1339300	0.316708	0.318125
PF3D7_1358400	-0.503998	0.316271
PF3D7_1358800	0.278818	0.321469
PF3D7_1362900	-0.625977	0.319454
PF3D7_1405100	-0.37307	0.323455
PF3D7_1408800	-1.22646	0.323563
PF3D7_1409500	-0.419895	0.315643
PF3D7_1420700	0.306827	0.321697
PF3D7_1441800	0.429461	0.316876
PF3D7_1442600	0.343644	0.32805
PF3D7_1444000	-3.62305	0.324968
PF3D7_1447200	0.353307	0.325954
PF3D7_1447300	0.612294	0.329197
PF3D7_1471200	0.264345	0.327354
PF3D7_1472800	0.385451	0.314989
PF3D7_0100200	0.130643	0.783089
PF3D7_0100400	0.404763	0.398576
PF3D7_0100500	-0.153104	0.92691
PF3D7_0100600	0.0552105	0.940062
PF3D7_0100900	0.450515	0.80077
PF3D7_0101000	0.380684	0.765473
PF3D7_0101100	-1.38224	0.497066
PF3D7_0101200	-1.27172	0.588221
PF3D7_0101400	1.19857	0.708748
PF3D7_0101500	0.0366365	0.979445
PF3D7_0101700	-0.223483	0.830268
PF3D7_0101800	0.383698	0.714975
PF3D7_0102000	0.361859	0.531981
PF3D7_0102100	0.516693	0.34149
PF3D7_0102200	0.467796	0.445047
PF3D7_0102300	0.317199	0.440329
PF3D7_0102400	0.0123884	0.987779
PF3D7_0102500	0.245985	0.664528
PF3D7_0102600	-0.164389	0.712928
PF3D7_0102800	0.0748041	0.944136
PF3D7_0102900	0.0271215	0.926976
PF3D7_0103000	0.162788	0.754371
PF3D7_0103100	0.131423	0.798527
PF3D7_0103200	-0.0165087	0.964371
PF3D7_0103300	0.207269	0.450724
PF3D7_0103400	0.224699	0.496542
PF3D7_0103700	0.115695	0.783447
PF3D7_0103800	0.235706	0.6155
PF3D7_0103900	-0.22272	0.600637
PF3D7_0104000	-0.482481	0.591068
PF3D7_0104100	0.0406481	0.929818
PF3D7_0104300	0.0968232	0.835562
PF3D7_0104400	0.119004	0.752562
PF3D7_0104500	0.223529	0.447973
PF3D7_0104700	0.96546	0.546206
PF3D7_0104800	0.0330067	0.934863
PF3D7_0105100	0.260814	0.680057
PF3D7_0105200	-0.249454	0.511379
PF3D7_0105300	0.345692	0.487404
PF3D7_0105400	0.305359	0.489542
PF3D7_0105500	-0.0331327	0.968277
PF3D7_0105600	-0.0480278	0.889368
PF3D7_0105800	0.0685614	0.847494
PF3D7_0105900	-0.537604	0.372176
PF3D7_0106000	-0.0643668	0.895879
PF3D7_0106100	-0.108921	0.717868
PF3D7_0106200	-0.229295	0.693904
PF3D7_0106300	0.220159	0.405899
PF3D7_0106400	0.265062	0.351574
PF3D7_0106500	-0.134575	0.777932
PF3D7_0106800	0.0171928	0.978676
PF3D7_0107000	0.409443	0.412406
PF3D7_0107200	-0.367232	0.6135
PF3D7_0107500	0.00262043	0.992724
PF3D7_0107600	-0.20111	0.874038
PF3D7_0108100	-0.258049	0.661619
PF3D7_0108300	0.197048	0.512733
PF3D7_0108500	-0.0302235	0.967109
PF3D7_0108600	-0.307488	0.581144
PF3D7_0108700	0.0236713	0.931572
PF3D7_0108800	0.11182	0.791279
PF3D7_0109200	0.141496	0.721431
PF3D7_0109400	-0.119938	0.765903
PF3D7_0109500	0.220296	0.463371
PF3D7_0109600	0.22671	0.667295
PF3D7_0109800	0.123512	0.651339
PF3D7_0109950	0.0950946	0.800738
PF3D7_0110000	-0.100982	0.837671
PF3D7_0110100	0.0514483	0.860424
PF3D7_0110200	0.164341	0.723235
PF3D7_0110400	0.131285	0.628549
PF3D7_0110500	-0.277965	0.437894
PF3D7_0110600	0.0517799	0.867291
PF3D7_0110700	0.317779	0.448148
PF3D7_0110900	-0.172545	0.720286
PF3D7_0111000	-0.191793	0.664891
PF3D7_0111300	0.133356	0.69246
PF3D7_0111400	-0.363382	0.363416
PF3D7_0111500	0.359309	0.440144
PF3D7_0111600	-0.161912	0.821488
PF3D7_0111800	-0.405576	0.524035
PF3D7_0111900	-0.164601	0.62285
PF3D7_0112000	0.140669	0.624807
PF3D7_0112100	-0.0467842	0.921923
PF3D7_0112200	-0.463409	0.418423
PF3D7_0112300	1.08122	0.676865
PF3D7_0112500	-3.28703	0.407585
PF3D7_0112700	1.12439	0.545616
PF3D7_0113100	-0.129248	0.872212
PF3D7_0113200	0.242819	0.471456
PF3D7_0113400	0.464546	0.526407
PF3D7_0113600	-0.205115	0.580126
PF3D7_0113800	-0.142605	0.737812
PF3D7_0113900	0.0303488	0.941902
PF3D7_0114000	0.681572	0.445966
PF3D7_0114500	-0.655826	0.673536
PF3D7_0114600	0.191919	0.96123
PF3D7_0114800	-0.309202	0.87785
PF3D7_0115000	-0.285178	0.758607
PF3D7_0115150	0.251343	0.913981
PF3D7_0115200	-0.635923	0.688149
PF3D7_0115300	0.731271	0.596079
PF3D7_0115400	1.02563	0.520303
PF3D7_0200300	-1.23633	0.600438
PF3D7_0200400	-1.62535	0.506892
PF3D7_0200600	-0.906196	0.704591
PF3D7_0200800	-0.351928	0.882483
PF3D7_0200900	-1.38899	0.592586
PF3D7_0201200	0.190503	0.952979
PF3D7_0201300	0.845962	0.661984
PF3D7_0201400	0.787689	0.631041
PF3D7_0201500	-0.353337	0.584939
PF3D7_0201900	-0.0202184	0.974161
PF3D7_0202300	-0.324805	0.445455
PF3D7_0202400	0.0628904	0.917948
PF3D7_0202500	0.24784	0.352074
PF3D7_0202600	0.205113	0.454479
PF3D7_0202700	-0.106929	0.843081
PF3D7_0202800	0.334048	0.672749
PF3D7_0203000	-0.348811	0.376516
PF3D7_0203100	-0.0767867	0.849645
PF3D7_0203200	-0.237585	0.382445
PF3D7_0203400	0.0833948	0.896698
PF3D7_0203600	-0.409532	0.445186
PF3D7_0203700	0.646222	0.333683
PF3D7_0203900	0.41321	0.363379
PF3D7_0204000	0.904219	0.353318
PF3D7_0204100	0.0544107	0.914382
PF3D7_0204200	0.163647	0.683783
PF3D7_0204300	0.0900673	0.756514
PF3D7_0204400	-0.146147	0.684213
PF3D7_0204500	0.214899	0.405159
PF3D7_0204700	0.157062	0.762394
PF3D7_0204800	-0.00885204	0.987658
PF3D7_0204900	-0.238969	0.59806
PF3D7_0205200	0.907141	0.598582
PF3D7_0205300	-0.653147	0.66552
PF3D7_0205600	-0.0290887	0.925845
PF3D7_0205700	0.282972	0.504989
PF3D7_0205800	0.268205	0.526728
PF3D7_0206000	0.154696	0.557018
PF3D7_0206200	-0.0652478	0.834551
PF3D7_0206300	-0.316103	0.498194
PF3D7_0206500	-0.0887605	0.782522
PF3D7_0206600	-0.00140879	0.99728
PF3D7_0206700	-0.634267	0.449917
PF3D7_0207100	0.0145255	0.973464
PF3D7_0207200	-0.164532	0.792337
PF3D7_0207400	0.207625	0.643469
PF3D7_0207500	0.284763	0.639628
PF3D7_0207600	0.300526	0.62578
PF3D7_0207800	0.454644	0.362851
PF3D7_0207900	0.476142	0.359808
PF3D7_0208000	0.0819069	0.818437
PF3D7_0208100	-0.205543	0.59293
PF3D7_0208400	-0.0979703	0.716845
PF3D7_0208500	0.184252	0.723898
PF3D7_0208600	-0.153536	0.762464
PF3D7_0208700	0.352989	0.378581
PF3D7_0209000	-0.75239	0.341546
PF3D7_0209100	0.23615	0.392738
PF3D7_0209300	0.0410487	0.932193
PF3D7_0209600	0.024771	0.935018
PF3D7_0209700	0.290882	0.584984
PF3D7_0209900	-0.52685	0.605138
PF3D7_0210200	-0.0807078	0.822803
PF3D7_0210300	-0.0995129	0.771792
PF3D7_0210400	0.0118055	0.98308
PF3D7_0210600	0.0829103	0.809312
PF3D7_0211000	-0.166628	0.611793
PF3D7_0211100	-0.513527	0.555815
PF3D7_0211200	-0.399517	0.346682
PF3D7_0211300	-0.796685	0.337358
PF3D7_0211500	-0.0727436	0.886421
PF3D7_0211600	-0.112411	0.870085
PF3D7_0211700	-0.174927	0.673728
PF3D7_0211800	0.239047	0.406281
PF3D7_0211900	-0.481062	0.359571
PF3D7_0212000	-0.173354	0.728514
PF3D7_0212200	0.16366	0.679855
PF3D7_0212400	-0.0794736	0.795993
PF3D7_0212500	-0.0188552	0.950715
PF3D7_0212700	-0.327519	0.551097
PF3D7_0212900	0.179121	0.665603
PF3D7_0213200	0.195113	0.90098
PF3D7_0213400	0.190239	0.662158
PF3D7_0213500	0.164399	0.680466
PF3D7_0213700	0.273431	0.512985
PF3D7_0213800	-0.746766	0.350291
[truncated: 3,490 more rows]

## Sheet: schizont
ID	Log2FoldChange	p value
PF3D7_1200600	-3.17521	1.47e-08
PF3D7_1200500	-3.30714	2.72e-07
PF3D7_0402000	-2.38646	7.55e-06
PF3D7_0631900	5.17234	2.15e-05
PF3D7_1476600	-2.06385	2.99e-05
PF3D7_1254200	3.96287	7.45e-05
PF3D7_1477400	-2.24077	0.000174445
PF3D7_1477300	-2.08986	0.000296959
PF3D7_1302100	-1.50862	0.000351803
PF3D7_1372100	-2.16785	0.000471511
PF3D7_1476500	-1.52974	0.000813381
PF3D7_1039100	-2.9789	0.000927985
PF3D7_1446300	-1.11935	0.00123628
PF3D7_0114100	-2.94657	0.00135596
PF3D7_0308300	-0.908727	0.00192628
PF3D7_1335400	-0.745513	0.00254336
PF3D7_1418800	2.22994	0.00252889
PF3D7_1473700	-1.09543	0.00269349
PF3D7_1477700	-2.07122	0.00293331
PF3D7_1117300	-1.04581	0.00323566
PF3D7_1401400	-0.827355	0.00328369
PF3D7_0100100	0.195575	0.461179
PF3D7_0100200	-1.45773	0.0065434
PF3D7_0100400	0.568246	0.102376
PF3D7_0100500	0.495151	0.778856
PF3D7_0100600	0.0535694	0.949028
PF3D7_0100800	0.900488	0.853818
PF3D7_0100900	1.02582	0.549562
PF3D7_0101000	-1.89378	0.497451
PF3D7_0101100	-1.51487	0.398825
PF3D7_0101200	-0.867047	0.770417
PF3D7_0101300	-1.02865	0.433022
PF3D7_0101400	1.59754	0.67047
PF3D7_0101500	-0.13787	0.948288
PF3D7_0101600	0.288545	0.837216
PF3D7_0101700	-0.806242	0.679188
PF3D7_0101900	-1.97701	0.574996
PF3D7_0102100	-0.251522	0.945588
PF3D7_0102200	-1.01345	0.00887967
PF3D7_0102300	0.310193	0.475474
PF3D7_0102400	0.282303	0.552816
PF3D7_0102500	-0.765672	0.0475914
PF3D7_0102600	-0.0478537	0.918079
PF3D7_0102700	-0.214881	0.57762
PF3D7_0102800	0.329406	0.4884
PF3D7_0102900	0.0466296	0.889905
PF3D7_0103000	0.392569	0.225646
PF3D7_0103100	0.0769236	0.766805
PF3D7_0103200	0.125127	0.630665
PF3D7_0103300	0.104245	0.75154
PF3D7_0103400	-0.219852	0.437779
PF3D7_0103500	-0.608513	0.0878006
PF3D7_0103600	-0.18799	0.60985
PF3D7_0103700	0.272011	0.411101
PF3D7_0103800	0.49046	0.15385
PF3D7_0103900	0.134844	0.658318
PF3D7_0104000	0.223313	0.576956
PF3D7_0104100	0.0436072	0.890454
PF3D7_0104200	-0.557115	0.113015
PF3D7_0104300	-0.59322	0.0560838
PF3D7_0104400	0.243746	0.35955
PF3D7_0104600	-0.242339	0.637704
PF3D7_0104700	0.442754	0.754026
PF3D7_0104800	-0.408701	0.165074
PF3D7_0104900	-0.964088	0.0367834
PF3D7_0105000	-1.54298	0.0249441
PF3D7_0105100	0.528523	0.138891
PF3D7_0105200	-0.270751	0.448645
PF3D7_0105300	0.0206572	0.93511
PF3D7_0105400	-0.0197565	0.939342
PF3D7_0105500	0.139365	0.806725
PF3D7_0105600	-0.0629302	0.823927
PF3D7_0105700	0.0198497	0.949328
PF3D7_0105800	-0.0619122	0.85461
PF3D7_0105900	-0.263195	0.488351
PF3D7_0106000	-0.116095	0.640868
PF3D7_0106100	-0.054181	0.885511
PF3D7_0106200	0.0959098	0.728586
PF3D7_0106300	0.247651	0.362104
PF3D7_0106400	0.201462	0.632937
PF3D7_0106500	-0.0548322	0.867319
PF3D7_0106600	0.255407	0.71997
PF3D7_0106700	-0.0311092	0.932207
PF3D7_0106800	0.530028	0.229835
PF3D7_0106900	-0.241672	0.557813
PF3D7_0107000	0.45134	0.317657
PF3D7_0107100	-0.168214	0.727882
PF3D7_0107200	0.579928	0.148202
PF3D7_0107300	0.0557795	0.885449
PF3D7_0107400	0.401851	0.279464
PF3D7_0107500	-0.416669	0.268987
PF3D7_0107600	-0.133224	0.816017
PF3D7_0107700	-1.19431	0.13934
PF3D7_0107800	-0.157914	0.634795
PF3D7_0107900	0.10408	0.80001
PF3D7_0108000	0.433719	0.23077
PF3D7_0108100	0.182879	0.669005
PF3D7_0108300	-0.140576	0.642086
PF3D7_0108400	0.245654	0.562432
PF3D7_0108500	0.709852	0.709428
PF3D7_0108600	0.418904	0.238367
PF3D7_0108700	0.121166	0.686336
PF3D7_0108800	0.252573	0.342903
PF3D7_0108900	-0.976802	0.161613
PF3D7_0109000	-0.157503	0.661505
PF3D7_0109100	-0.402464	0.29847
PF3D7_0109200	0.464366	0.11026
PF3D7_0109300	-0.157518	0.624246
PF3D7_0109400	0.154616	0.692058
PF3D7_0109500	0.41421	0.284951
PF3D7_0109600	0.52593	0.399372
PF3D7_0109700	0.254623	0.60086
PF3D7_0109800	0.153268	0.661384
PF3D7_0109850	0.16069	0.657899
PF3D7_0109950	0.390221	0.334397
PF3D7_0110000	0.112766	0.815658
PF3D7_0110200	0.171063	0.647821
PF3D7_0110400	0.41932	0.311175
PF3D7_0110500	-0.335243	0.284451
PF3D7_0110600	-0.103887	0.776444
PF3D7_0110700	0.258708	0.477235
PF3D7_0110800	-0.244322	0.410459
PF3D7_0110900	0.314521	0.585753
PF3D7_0111000	0.142803	0.65453
PF3D7_0111200	0.164917	0.767308
PF3D7_0111300	0.220641	0.384949
PF3D7_0111400	-0.063318	0.8757
PF3D7_0111500	0.0799855	0.78784
PF3D7_0111600	-0.473182	0.4322
PF3D7_0111700	3.64562	0.381917
PF3D7_0111800	-0.0366249	0.89421
PF3D7_0111900	0.187359	0.663838
PF3D7_0112000	0.143364	0.710386
PF3D7_0112100	-1.22747	0.243481
PF3D7_0112200	0.0616312	0.806055
PF3D7_0112300	-0.987468	0.758118
PF3D7_0112700	-1.7912	0.472296
PF3D7_0112800	0.373637	0.231357
PF3D7_0112900	-0.971011	0.10194
PF3D7_0113000	0.591582	0.220789
PF3D7_0113100	-0.512674	0.424552
PF3D7_0113200	0.22452	0.463414
PF3D7_0113300	-0.190187	0.636745
PF3D7_0113400	-1.02773	0.183397
PF3D7_0113600	-0.756519	0.456533
PF3D7_0113700	-0.0445255	0.908326
PF3D7_0113800	-0.392148	0.649849
PF3D7_0113900	0.319756	0.467717
PF3D7_0114000	0.170925	0.739542
PF3D7_0114200	-0.553	0.85562
PF3D7_0114300	-3.30175	0.0763568
PF3D7_0114500	0.240178	0.856283
PF3D7_0114800	-4.10742	0.281535
PF3D7_0115000	-0.146303	0.885157
PF3D7_0115050	1.17829	0.539645
PF3D7_0115100	0.220561	0.71067
PF3D7_0115400	-0.19497	0.846555
PF3D7_0115500	1.12245	0.40094
PF3D7_0115600	0.62161	0.0313715
PF3D7_0115700	0.504822	0.0823912
PF3D7_0200100	0.536806	0.0377886
PF3D7_0200200	0.517573	0.550245
PF3D7_0200300	-0.965789	0.521649
PF3D7_0200400	4.64563	0.147199
PF3D7_0200500	1.91682	0.581774
PF3D7_0200600	-0.487639	0.865487
PF3D7_0200700	-1.13693	0.720431
PF3D7_0201200	0.767506	0.767139
PF3D7_0201300	-0.248442	0.95688
PF3D7_0201400	0.996347	0.552185
PF3D7_0201500	0.224879	0.485552
PF3D7_0201600	-0.0852687	0.788688
PF3D7_0201700	-0.540702	0.383079
PF3D7_0201800	0.329262	0.347249
PF3D7_0201900	0.526742	0.536033
PF3D7_0202000	0.553035	0.103189
PF3D7_0202100	-0.463349	0.21569
PF3D7_0202200	-1.25211	0.0307456
PF3D7_0202300	0.181476	0.781231
PF3D7_0202400	0.513934	0.056842
PF3D7_0202500	-0.572594	0.116079
PF3D7_0202700	0.161041	0.618726
PF3D7_0202800	0.221365	0.496333
PF3D7_0203000	-0.724075	0.10001
PF3D7_0203100	-0.502982	0.320621
PF3D7_0203200	-0.298168	0.333077
PF3D7_0203300	-0.0912918	0.820135
PF3D7_0203400	0.35532	0.562461
PF3D7_0203600	-0.0914035	0.809198
PF3D7_0203700	0.172213	0.757226
PF3D7_0203800	0.241505	0.632084
PF3D7_0203900	0.242897	0.419891
PF3D7_0204000	0.0990715	0.831537
PF3D7_0204100	-0.0767497	0.757309
PF3D7_0204200	-0.157861	0.659178
PF3D7_0204300	0.121097	0.668447
PF3D7_0204400	0.365074	0.453512
PF3D7_0204500	0.0805622	0.778528
PF3D7_0204600	-0.252087	0.398758
PF3D7_0204700	0.181019	0.764046
PF3D7_0204800	0.201826	0.516182
PF3D7_0204900	0.234277	0.56089
PF3D7_0205000	-0.515084	0.437479
PF3D7_0205100	0.0931711	0.861646
PF3D7_0205200	0.462443	0.448341
PF3D7_0205300	-0.180343	0.864795
PF3D7_0205400	-0.400135	0.290229
PF3D7_0205500	0.47964	0.323233
PF3D7_0205600	0.239879	0.45762
PF3D7_0205700	0.33374	0.381079
PF3D7_0205800	0.498719	0.122539
PF3D7_0205900	0.152864	0.554737
PF3D7_0206000	-0.352091	0.480241
PF3D7_0206100	0.0971249	0.740375
PF3D7_0206200	-0.361354	0.25472
PF3D7_0206300	-0.207842	0.557388
PF3D7_0206500	-0.282745	0.433834
PF3D7_0206600	-0.280364	0.762324
PF3D7_0206700	0.155683	0.930064
PF3D7_0206800	-0.349786	0.867926
PF3D7_0206900	-0.223671	0.567831
PF3D7_0207000	0.167751	0.508571
PF3D7_0207100	-0.467341	0.21692
PF3D7_0207200	-0.240475	0.600554
PF3D7_0207300	-0.485833	0.589076
PF3D7_0207400	0.209209	0.509818
PF3D7_0207500	0.219291	0.631106
PF3D7_0207600	0.12915	0.769533
PF3D7_0207700	0.350342	0.153957
PF3D7_0207800	0.242669	0.454367
PF3D7_0207900	0.442177	0.246429
PF3D7_0208000	0.0452821	0.859712
PF3D7_0208100	0.0752286	0.786851
PF3D7_0208300	-0.65053	0.184685
PF3D7_0208400	-0.0412501	0.895858
PF3D7_0208500	-0.0970762	0.759894
PF3D7_0208600	0.119976	0.688984
PF3D7_0208700	-0.115566	0.835261
PF3D7_0208800	-1.06749	0.0835181
PF3D7_0208900	-0.470254	0.83504
PF3D7_0209000	0.627251	0.611713
PF3D7_0209100	-0.153793	0.683956
PF3D7_0209200	0.0517988	0.880841
PF3D7_0209300	0.0449601	0.912982
PF3D7_0209400	0.125569	0.745458
PF3D7_0209500	-0.652465	0.313551
PF3D7_0209600	0.0556562	0.834212
PF3D7_0209700	-0.0777787	0.838928
PF3D7_0209800	0.265045	0.431007
PF3D7_0209900	-1.35695	0.536007
PF3D7_0210000	0.307475	0.314072
PF3D7_0210100	0.345553	0.475753
PF3D7_0210200	0.0255203	0.933123
PF3D7_0210300	0.329471	0.260199
PF3D7_0210400	0.538585	0.253558
PF3D7_0210500	-0.525836	0.226298
PF3D7_0210600	-0.589071	0.078031
PF3D7_0210700	-1.20409	0.0539516
PF3D7_0210800	-0.988593	0.0973026
PF3D7_0210900	0.242448	0.461772
PF3D7_0211000	-0.125913	0.79252
PF3D7_0211100	-1.24074	0.0947944
PF3D7_0211200	-0.0169542	0.948538
PF3D7_0211300	0.435348	0.377787
PF3D7_0211400	-0.189673	0.681736
PF3D7_0211500	-0.0736407	0.821537
PF3D7_0211600	0.304065	0.2769
PF3D7_0211800	0.227389	0.459265
PF3D7_0211900	-0.0193723	0.951296
PF3D7_0212000	0.0866161	0.760641
PF3D7_0212100	0.306218	0.227786
PF3D7_0212200	0.0754505	0.819848
PF3D7_0212300	0.396722	0.284294
PF3D7_0212400	-0.0260159	0.933448
PF3D7_0212500	-0.149177	0.578216
PF3D7_0212600	-0.278244	0.462953
PF3D7_0212700	-0.132584	0.678286
PF3D7_0212800	0.0545092	0.854158
PF3D7_0212900	0.106848	0.682425
PF3D7_0213000	0.0259702	0.934021
PF3D7_0213100	0.334036	0.449522
PF3D7_0213200	-0.755438	0.566531
PF3D7_0213400	0.189819	0.580797
PF3D7_0213500	-0.0590267	0.857418
PF3D7_0213600	0.0872039	0.867499
PF3D7_0213700	0.179024	0.639993
PF3D7_0213800	-1.58551	0.162283
PF3D7_0213900	-0.292074	0.407016
PF3D7_0214100	0.104338	0.677078
PF3D7_0214200	0.393023	0.433155
PF3D7_0214300	-0.901093	0.0430294
PF3D7_0214400	-0.290116	0.528537
PF3D7_0214500	-0.782543	0.462786
PF3D7_0214600	-0.78856	0.0647112
PF3D7_0214700	-0.651656	0.10776
PF3D7_0214800	-0.621688	0.0925054
PF3D7_0214900	0.0503346	0.872886
PF3D7_0215000	0.194732	0.528719
PF3D7_0215100	0.151331	0.565657
PF3D7_0215200	-0.0447027	0.941391
PF3D7_0215300	-0.624197	0.231477
PF3D7_0215400	-0.0890762	0.734436
PF3D7_0215500	-0.183155	0.496365
PF3D7_0215600	0.381815	0.244716
PF3D7_0215700	0.386005	0.195661
PF3D7_0215800	0.1804	0.598552
PF3D7_0215900	0.117854	0.706997
PF3D7_0216000	-0.1169	0.684043
PF3D7_0216100	0.0524389	0.892616
PF3D7_0216200	-0.0462352	0.906029
PF3D7_0216300	0.178695	0.59773
PF3D7_0216400	-0.467659	0.140955
PF3D7_0216500	0.12165	0.692913
PF3D7_0216600	-0.0835863	0.744484
PF3D7_0216700	-0.437584	0.224798
PF3D7_0216800	0.0871611	0.795916
PF3D7_0216900	0.248386	0.480757
PF3D7_0217000	0.366108	0.236341
PF3D7_0217100	0.41707	0.344257
PF3D7_0217200	-0.142124	0.770423
PF3D7_0217300	-0.324974	0.228241
PF3D7_0217400	0.222942	0.427362
PF3D7_0217500	0.128478	0.665711
PF3D7_0217600	-0.0199867	0.937523
PF3D7_0217700	0.451612	0.22347
PF3D7_0217800	0.318485	0.450361
PF3D7_0217900	0.234313	0.400176
PF3D7_0218000	0.244859	0.342268
PF3D7_0218100	-0.414168	0.472259
PF3D7_0218200	-0.309569	0.494156
PF3D7_0218300	0.267932	0.317006
PF3D7_0218400	-0.0203767	0.948779
PF3D7_0218500	0.356145	0.397226
PF3D7_0218600	-0.270267	0.492014
PF3D7_0218700	0.15901	0.600674
PF3D7_0218800	-0.354196	0.28334
PF3D7_0218900	-0.288761	0.885311
PF3D7_0219100	-0.474652	0.401577
PF3D7_0219200	0.277927	0.540222
PF3D7_0219300	-0.314414	0.446854
PF3D7_0219400	0.203678	0.506548
PF3D7_0219500	0.437545	0.140685
PF3D7_0219600	0.216324	0.390437
PF3D7_0219700	-1.15557	0.0600229
PF3D7_0219800	-0.0287019	0.90944
PF3D7_0219900	-1.09041	0.00702135
PF3D7_0220000	-0.510944	0.0554057
PF3D7_0220100	-0.218569	0.553008
PF3D7_0220200	-0.248287	0.377348
PF3D7_0220400	-1.20708	0.112081
PF3D7_0220500	-0.330438	0.608882
PF3D7_0220600	0.254844	0.501546
PF3D7_0220700	-1.9162	0.0302999
PF3D7_0220800	-1.83535	0.227472
PF3D7_0220900	-2.08154	0.269028
PF3D7_0221000	-5.31804	0.0597499
PF3D7_0221200	0.206092	0.594469
PF3D7_0221500	-1.72239	0.445608
PF3D7_0221700	-0.830486	0.184928
PF3D7_0221800	-0.248442	0.95688
PF3D7_0221900	-0.311356	0.896481
PF3D7_0222000	0.39684	0.868276
PF3D7_0222100	-1.47419	0.283041
PF3D7_0222200	-0.747489	0.74013
PF3D7_0222300	-1.76754	0.247951
PF3D7_0222600	-2.35417	0.362903
PF3D7_0222800	1.56386	0.666279
PF3D7_0222900	0.304068	0.917049
PF3D7_0223100	-0.0936511	0.924855
PF3D7_0223300	-1.35398	0.663499
PF3D7_0223400	-1.46796	0.0833902
PF3D7_0223500	-1.04841	0.0794852
PF3D7_0300100	0.660666	0.857344
PF3D7_0300300	-1.56253	0.67762
PF3D7_0301000	0.940988	0.847231
PF3D7_0301500	0.188177	0.678374
PF3D7_0301600	-0.365353	0.341448
PF3D7_0301700	0.0842185	0.778512
PF3D7_0301800	-0.85702	0.0426198
PF3D7_0301900	-1.08937	0.233634
PF3D7_0302000	0.412683	0.150687
PF3D7_0302100	0.0222818	0.940066
PF3D7_0302300	0.120915	0.766251
PF3D7_0302500	-0.036577	0.951505
PF3D7_0302600	-0.36235	0.36581
PF3D7_0302700	0.0851147	0.796101
PF3D7_0302800	-0.386556	0.352247
PF3D7_0303100	-0.339699	0.17596
PF3D7_0303200	0.0238295	0.928407
PF3D7_0303300	0.332692	0.266452
PF3D7_0303500	-0.384534	0.172871
PF3D7_0303600	-0.303112	0.735496
PF3D7_0303700	0.120763	0.736676
PF3D7_0303800	0.0877711	0.75566
PF3D7_0303900	0.47775	0.198329
PF3D7_0304000	-0.701538	0.272161
PF3D7_0304100	-0.371732	0.177927
PF3D7_0304300	-0.193877	0.622754
PF3D7_0304400	0.364528	0.333025
PF3D7_0304500	0.317895	0.321919
PF3D7_0304600	0.492309	0.0978763
PF3D7_0304700	0.148979	0.805019
PF3D7_0304800	-0.372545	0.39075
PF3D7_0305000	0.272586	0.308242
PF3D7_0305100	-0.0293867	0.909485
PF3D7_0305200	-0.382326	0.431342
PF3D7_0305300	-0.459223	0.121432
PF3D7_0305400	0.475698	0.272228
PF3D7_0305500	-0.48321	0.227578
PF3D7_0305600	0.151349	0.5692
PF3D7_0305700	0.212167	0.520857
PF3D7_0305800	0.748664	0.453653
PF3D7_0305900	-0.719981	0.255758
PF3D7_0306000	0.175417	0.601024
PF3D7_0306100	0.168863	0.588021
PF3D7_0306300	0.408752	0.501021
PF3D7_0306400	0.34791	0.197425
PF3D7_0306500	0.403751	0.128414
PF3D7_0306600	0.228035	0.457116
PF3D7_0306700	0.408532	0.342863
PF3D7_0306800	0.291868	0.533477
PF3D7_0306900	0.398171	0.383414
PF3D7_0307000	-0.404513	0.804666
PF3D7_0307100	0.384751	0.38109
PF3D7_0307200	0.332711	0.425627
PF3D7_0307300	-0.387275	0.420406
PF3D7_0307400	0.15664	0.563279
PF3D7_0307500	0.0220418	0.933502
PF3D7_0307600	0.0541368	0.83106
PF3D7_0307700	0.18799	0.441208
PF3D7_0307800	0.30382	0.228159
PF3D7_0307900	0.167771	0.665476
PF3D7_0308000	0.28125	0.322369
PF3D7_0308100	-0.108147	0.764957
PF3D7_0308200	0.0586439	0.826659
PF3D7_0308400	0.399342	0.623768
PF3D7_0308500	0.468896	0.319083
PF3D7_0308600	0.18975	0.524639
PF3D7_0308700	-0.28224	0.374346
PF3D7_0308800	-0.0767873	0.771612
PF3D7_0308900	0.153535	0.623111
PF3D7_0309000	0.110585	0.686459
PF3D7_0309100	0.295279	0.550261
PF3D7_0309200	0.0627215	0.887712
PF3D7_0309300	0.260569	0.339524
PF3D7_0309500	0.264138	0.38428
PF3D7_0309600	0.356068	0.450962
PF3D7_0309700	-0.190851	0.632676
PF3D7_0309800	-0.151976	0.647757
PF3D7_0309900	-0.126273	0.668144
PF3D7_0310000	0.296601	0.493945
PF3D7_0310100	0.563333	0.385894
PF3D7_0310200	-0.0788971	0.885125
PF3D7_0310300	-0.202729	0.527955
PF3D7_0310400	0.113936	0.752739
PF3D7_0310500	0.0369641	0.887817
PF3D7_0310600	-0.10607	0.695338
PF3D7_0310700	0.0257705	0.93278
PF3D7_0310800	0.0755326	0.823515
PF3D7_0311000	0.446627	0.665917
PF3D7_0311100	0.282181	0.554069
PF3D7_0311200	-0.0488022	0.872109
PF3D7_0311300	0.188771	0.46433
PF3D7_0311400	-0.22685	0.667696
PF3D7_0311500	-0.0215394	0.950078
PF3D7_0311600	-0.397362	0.338545
PF3D7_0311700	0.546331	0.291088
PF3D7_0311800	0.29763	0.25687
PF3D7_0311900	-0.134676	0.719471
PF3D7_0312000	0.176898	0.805085
PF3D7_0312100	0.205074	0.483605
PF3D7_0312200	-0.34537	0.544115
PF3D7_0312300	-0.390338	0.271388
PF3D7_0312400	0.374525	0.354356
PF3D7_0312500	0.10269	0.7749
PF3D7_0312800	0.314497	0.416385
PF3D7_0313000	-0.18044	0.599632
PF3D7_0313100	0.245165	0.334495
PF3D7_0313200	-0.0371801	0.90711
PF3D7_0313300	0.0564512	0.877353
PF3D7_0313400	-0.152487	0.761076
PF3D7_0313500	0.139195	0.664506
PF3D7_0313600	0.466242	0.0908029
PF3D7_0313700	0.513513	0.178711
PF3D7_0313800	0.283556	0.368026
PF3D7_0313900	-0.580043	0.50508
PF3D7_0314000	0.50901	0.093047
PF3D7_0314100	-0.52784	0.165867
PF3D7_0314200	-0.240797	0.48801
PF3D7_0314300	-0.714888	0.144448
PF3D7_0314400	0.401872	0.278381
PF3D7_0314500	0.299903	0.299267
PF3D7_0314600	-0.268668	0.355104
PF3D7_0314700	-0.820826	0.0313241
PF3D7_0314800	-0.569387	0.275781
PF3D7_0314900	-0.0531049	0.836866
PF3D7_0315000	0.464572	0.173136
PF3D7_0315100	0.0921422	0.827115
PF3D7_0315200	0.235218	0.662293
PF3D7_0315300	-0.257366	0.491087
PF3D7_0315500	0.0386503	0.922015
PF3D7_0315600	-0.290677	0.406138
PF3D7_0315700	-0.139351	0.802779
PF3D7_0315800	0.165308	0.653969
PF3D7_0315900	-0.577195	0.499979
PF3D7_0316000	-0.747386	0.139904
PF3D7_0316100	-0.653804	0.157101
PF3D7_0316300	0.296052	0.257589
PF3D7_0316400	0.0293735	0.940776
PF3D7_0316500	-0.292129	0.53005
PF3D7_0316600	0.386852	0.254478
PF3D7_0316700	0.343055	0.313053
PF3D7_0316800	0.298808	0.445297
PF3D7_0316900	-0.507292	0.200776
PF3D7_0317000	0.182534	0.51899
PF3D7_0317100	0.381866	0.365396
PF3D7_0317200	0.175022	0.482879
PF3D7_0317300	-0.043303	0.907809
PF3D7_0317400	-0.0728591	0.850199
PF3D7_0317500	0.122828	0.687289
PF3D7_0317600	0.347192	0.438159
PF3D7_0317700	-0.159486	0.620633
PF3D7_0317800	0.346344	0.323219
PF3D7_0317900	0.259635	0.476453
PF3D7_0318000	0.398768	0.794629
PF3D7_0318100	0.127709	0.699309
PF3D7_0318200	0.324449	0.213983
PF3D7_0318300	0.210287	0.426584
PF3D7_0318400	0.385285	0.389263
PF3D7_0318500	-0.562766	0.0320806
PF3D7_0318600	-0.7135	0.233025
PF3D7_0318700	-0.617664	0.0624941
PF3D7_0318800	-0.502744	0.489664
PF3D7_0318900	0.0685042	0.789246
PF3D7_0319000	0.0322668	0.913858
PF3D7_0319100	0.731327	0.137062
PF3D7_0319200	-0.0385004	0.890109
PF3D7_0319300	0.348737	0.245388
PF3D7_0319400	0.162812	0.520631
PF3D7_0319500	0.368651	0.415467
PF3D7_0319600	0.454815	0.38222
PF3D7_0319700	-0.81273	0.141737
PF3D7_0319800	-0.287659	0.72059
PF3D7_0319900	0.200926	0.708105
PF3D7_0320000	0.422307	0.440359
PF3D7_0320100	0.32319	0.218704
PF3D7_0320300	0.334368	0.259746
PF3D7_0320400	-0.538751	0.420949
PF3D7_0320500	-0.530545	0.0941713
PF3D7_0320600	-0.268829	0.598018
PF3D7_0320700	0.463965	0.26216
PF3D7_0320800	0.413255	0.193762
PF3D7_0320900	0.154893	0.729213
PF3D7_0321000	0.263788	0.55592
PF3D7_0321100	-0.0778667	0.78287
PF3D7_0321200	0.239048	0.51234
PF3D7_0321300	-0.354211	0.549363
PF3D7_0321400	0.0512924	0.851098
PF3D7_0321500	0.0947544	0.714361
PF3D7_0321600	-0.205675	0.513409
PF3D7_0321700	0.116626	0.730335
PF3D7_0321800	-0.418109	0.196205
PF3D7_0321900	0.178977	0.488397
PF3D7_0322000	0.464609	0.313592
PF3D7_0322100	0.136125	0.597413
PF3D7_0322200	0.358668	0.388893
PF3D7_0322300	0.0718687	0.796924
PF3D7_0322400	-0.161288	0.653727
PF3D7_0322500	-0.188514	0.629623
PF3D7_0322600	-0.567184	0.363826
PF3D7_0322800	-0.996769	0.409729
PF3D7_0322900	0.401162	0.379652
PF3D7_0323000	0.518197	0.369441
PF3D7_0323100	-0.205881	0.423829
PF3D7_0323200	-0.300142	0.340419
PF3D7_0323300	-0.524356	0.366445
PF3D7_0323400	-0.652007	0.157121
PF3D7_0323500	-0.218393	0.509562
PF3D7_0323700	0.28692	0.25964
PF3D7_0323800	0.113307	0.707505
PF3D7_0323900	3.24706	0.243931
PF3D7_0324000	1.01314	0.68375
PF3D7_0324100	-2.75896	0.0833512
PF3D7_0324200	-0.7167	0.755766
PF3D7_0324300	-1.59712	0.379689
PF3D7_0324600	5.15047	0.085419
PF3D7_0324700	-1.01793	0.804556
PF3D7_0324800	-0.536798	0.453293
PF3D7_0324900	0.367442	0.136725
PF3D7_0400100	0.450137	0.0669832
PF3D7_0400200	0.346153	0.185978
PF3D7_0400300	-0.221881	0.733518
PF3D7_0400400	-0.896313	0.354965
PF3D7_0400500	-0.431582	0.701633
PF3D7_0400600	1.36013	0.772498
PF3D7_0400700	-0.791795	0.575428
PF3D7_0400800	0.354638	0.896174
PF3D7_0400900	1.75735	0.618212
PF3D7_0401300	-0.760516	0.778686
PF3D7_0401500	1.06356	0.539899
PF3D7_0401600	-0.0825631	0.859026
PF3D7_0401700	-0.304666	0.75471
PF3D7_0401800	0.0377056	0.920879
PF3D7_0401900	-0.509506	0.575059
PF3D7_0402100	-0.877085	0.0730422
PF3D7_0402200	-0.632746	0.255492
PF3D7_0402300	-0.930416	0.135363
PF3D7_0402400	0.0196508	0.937233
PF3D7_0402500	2.91981	0.547683
PF3D7_0402700	2.48253	0.534574
PF3D7_0402800	-0.308457	0.889635
PF3D7_0402900	-1.03462	0.116968
PF3D7_0403000	-2.80526	0.464257
PF3D7_0403100	0.0802463	0.769399
PF3D7_0403200	0.521233	0.2529
PF3D7_0403300	-0.529681	0.69713
PF3D7_0403400	-0.082417	0.770517
PF3D7_0403500	-0.421121	0.207898
PF3D7_0403600	-0.15279	0.673415
PF3D7_0403700	0.289111	0.389665
PF3D7_0403800	-0.422678	0.32464
PF3D7_0403900	-0.123193	0.757255
PF3D7_0404000	-0.127586	0.726285
PF3D7_0404100	-0.212787	0.746862
PF3D7_0404300	0.372508	0.52825
PF3D7_0404400	0.311749	0.291146
PF3D7_0404500	0.441428	0.345592
PF3D7_0404600	-0.0360616	0.915932
PF3D7_0404700	-0.249554	0.449468
PF3D7_0404800	-0.284795	0.542554
PF3D7_0404900	0.0740637	0.761411
PF3D7_0405100	0.140576	0.600603
PF3D7_0405200	-0.102794	0.683026
PF3D7_0405300	-0.231512	0.706388
PF3D7_0405400	0.305123	0.230663
PF3D7_0405500	0.11994	0.740201
PF3D7_0405600	0.0989092	0.729933
PF3D7_0405700	-0.141062	0.711279
PF3D7_0405800	-0.0477758	0.919818
PF3D7_0405900	-0.0824416	0.820136
PF3D7_0406000	0.107256	0.757303
PF3D7_0406100	0.346722	0.376697
PF3D7_0406200	-0.435925	0.127789
PF3D7_0406400	0.0599599	0.882783
PF3D7_0406500	0.23857	0.526512
PF3D7_0406600	-0.0909407	0.926907
PF3D7_0406700	0.231341	0.380337
PF3D7_0406800	0.449747	0.26348
PF3D7_0406900	0.53557	0.442444
PF3D7_0407000	-0.119167	0.765919
PF3D7_0407100	-0.0539871	0.863279
PF3D7_0407200	0.10331	0.820877
PF3D7_0407300	-0.301131	0.577045
PF3D7_0407400	0.361862	0.36706
PF3D7_0407500	-0.0968649	0.893072
PF3D7_0407600	-0.393928	0.615175
PF3D7_0407700	-0.137936	0.725688
PF3D7_0407800	-0.13986	0.637227
PF3D7_0407900	-0.456052	0.2504
PF3D7_0408000	-0.66704	0.0325289
PF3D7_0408200	0.06181	0.864525
PF3D7_0408300	0.0978859	0.758289
PF3D7_0408400	0.0798637	0.802195
PF3D7_0408500	0.310549	0.52301
PF3D7_0408600	0.0835527	0.826872
PF3D7_0408700	0.95522	0.143206
PF3D7_0408800	-2.19221	0.413761
PF3D7_0408900	0.264395	0.330001
PF3D7_0409000	-0.275179	0.63893
PF3D7_0409100	0.225577	0.380242
PF3D7_0409200	0.152893	0.604107
PF3D7_0409300	-0.373079	0.272859
PF3D7_0409400	-0.0299099	0.915842
PF3D7_0409500	0.232216	0.493731
PF3D7_0409600	-0.0611477	0.83612
PF3D7_0409700	0.159734	0.603041
PF3D7_0409800	-0.261616	0.559013
PF3D7_0409900	0.0866605	0.769845
PF3D7_0410000	-0.573671	0.0272536
PF3D7_0410100	-0.81018	0.595554
PF3D7_0410300	0.3648	0.23283
PF3D7_0410400	0.413057	0.217973
PF3D7_0410500	-0.173194	0.765402
PF3D7_0410600	-0.250553	0.478036
PF3D7_0410700	-0.113541	0.713671
PF3D7_0410800	-0.120895	0.639198
PF3D7_0410900	-0.147308	0.616801
PF3D7_0411000	-0.065097	0.816434
PF3D7_0411100	-0.15509	0.714528
PF3D7_0411300	0.256625	0.379441
PF3D7_0411400	-0.112044	0.792384
PF3D7_0411600	-0.795871	0.850662
PF3D7_0411700	-1.74652	0.638061
PF3D7_0411800	0.159222	0.660029
PF3D7_0411900	0.0761494	0.820192
PF3D7_0412000	0.325259	0.195291
PF3D7_0412100	0.37176	0.321414
PF3D7_0412200	-0.437757	0.466541
PF3D7_0412300	-0.704772	0.194247
PF3D7_0412400	-0.0771729	0.930862
PF3D7_0412600	-1.12172	0.45193
PF3D7_0412700	-0.779551	0.215622
PF3D7_0412900	-1.20656	0.748136
PF3D7_0413100	-1.19727	0.695541
PF3D7_0413200	1.55894	0.593905
PF3D7_0413300	-1.17251	0.57287
PF3D7_0413400	1.05375	0.120718
PF3D7_0413500	0.12629	0.609673
PF3D7_0413600	0.293887	0.361001
PF3D7_0413700	0.160354	0.740391
PF3D7_0413800	0.0663361	0.834738
PF3D7_0413900	0.142968	0.607957
PF3D7_0414000	0.191366	0.445103
PF3D7_0414100	-1.09682	0.0640759
PF3D7_0414200	0.208948	0.524057
PF3D7_0414300	0.156608	0.587892
PF3D7_0414400	-0.813884	0.626828
PF3D7_0414500	-0.39248	0.582812
PF3D7_0414600	0.328285	0.276662
PF3D7_0414700	-0.0854181	0.827307
PF3D7_0414800	-1.09686	0.103688
PF3D7_0414900	-0.35499	0.324609
PF3D7_0415000	0.0409995	0.920871
PF3D7_0415100	-1.22135	0.0896568
PF3D7_0415200	0.0627822	0.815874
PF3D7_0415300	0.29936	0.300332
PF3D7_0415400	-0.123469	0.6235
PF3D7_0415500	0.286026	0.303644
PF3D7_0415600	0.214686	0.629097
PF3D7_0415700	-1.04184	0.261
PF3D7_0415800	-0.861197	0.092853
PF3D7_0415900	0.324692	0.520832
PF3D7_0416000	0.14686	0.569455
PF3D7_0416100	0.089518	0.754641
PF3D7_0416200	0.221328	0.46359
PF3D7_0416300	0.151213	0.593222
PF3D7_0416400	0.166568	0.553236
PF3D7_0416500	-0.0329885	0.909081
PF3D7_0416600	-0.287071	0.489453
PF3D7_0416700	0.408855	0.44292
PF3D7_0416800	0.399281	0.318328
PF3D7_0416900	-0.057138	0.869746
PF3D7_0417000	0.0770491	0.919252
PF3D7_0417100	-1.67571	0.268817
PF3D7_0417200	0.0588675	0.890093
PF3D7_0417300	0.221504	0.449093
PF3D7_0417400	-0.0775067	0.811794
PF3D7_0417500	0.495437	0.150256
PF3D7_0417600	0.34721	0.339109
PF3D7_0417700	-0.0555863	0.87933
PF3D7_0417800	0.377926	0.155728
PF3D7_0417900	0.212518	0.76187
PF3D7_0418000	-0.0512218	0.892005
PF3D7_0418100	-0.0890288	0.760971
PF3D7_0418200	0.118495	0.641301
PF3D7_0418300	0.04359	0.8825
PF3D7_0418400	0.430329	0.371301
PF3D7_0418500	0.417764	0.194807
PF3D7_0418600	-0.765339	0.0456891
PF3D7_0418700	-0.417387	0.289039
PF3D7_0418800	-0.702039	0.437141
PF3D7_0418900	0.331529	0.399217
PF3D7_0419000	0.871435	0.0877886
PF3D7_0419100	0.368837	0.508769
PF3D7_0419300	0.280311	0.357019
PF3D7_0419400	0.0227544	0.949299
PF3D7_0419500	-0.0779398	0.818069
PF3D7_0419600	0.401606	0.351702
PF3D7_0419700	-0.514445	0.203059
PF3D7_0419800	0.0360669	0.938807
PF3D7_0419900	-0.0275549	0.922099
PF3D7_0420000	0.0663617	0.80057
PF3D7_0420100	0.253069	0.349029
PF3D7_0420200	0.260628	0.628852
PF3D7_0420300	-0.913272	0.00700754
PF3D7_0420400	0.164269	0.594709
PF3D7_0420500	-0.460915	0.286255
PF3D7_0420600	-0.33105	0.246901
PF3D7_0420700	-0.297773	0.793568
PF3D7_0420900	-0.147257	0.955886
PF3D7_0421100	-0.201518	0.931496
PF3D7_0421300	0.752207	0.271922
PF3D7_0421500	0.236342	0.872008
PF3D7_0421600	-0.667813	0.759911
PF3D7_0421700	-0.517467	0.715139
PF3D7_0421900	-1.18525	0.409512
PF3D7_0422000	-0.0974028	0.787715
PF3D7_0422100	0.16148	0.633517
PF3D7_0422200	-0.601664	0.208542
PF3D7_0422300	-0.0319774	0.944501
PF3D7_0422400	0.28641	0.517161
PF3D7_0422500	-0.0865544	0.742283
PF3D7_0422600	-0.0850332	0.869401
PF3D7_0422700	0.480659	0.435937
PF3D7_0422800	0.201634	0.552698
PF3D7_0422900	-0.0596731	0.861233
PF3D7_0423000	0.262858	0.330688
PF3D7_0423100	0.396086	0.367216
PF3D7_0423200	0.180988	0.501759
PF3D7_0423300	0.085805	0.730681
PF3D7_0423400	0.0324899	0.895366
PF3D7_0423500	0.24963	0.318395
PF3D7_0423600	-0.167249	0.528672
PF3D7_0423700	0.14817	0.641478
PF3D7_0423800	-0.281829	0.372675
PF3D7_0423900	-0.290809	0.410388
PF3D7_0424000	0.266604	0.484676
PF3D7_0424100	-0.844414	0.119774
PF3D7_0424200	-0.941968	0.18303
PF3D7_0424300	-0.704339	0.146131
PF3D7_0424400	-0.911404	0.211064
PF3D7_0424500	-0.745705	0.0140247
PF3D7_0424600	-0.946639	0.016009
PF3D7_0424700	-0.0508784	0.899812
PF3D7_0424800	-2.33566	0.048507
PF3D7_0424900	-1.60155	0.0449438
PF3D7_0425050	-1.62822	0.279155
PF3D7_0425100	-1.75785	0.184737
PF3D7_0425200	-2.38736	0.10683
PF3D7_0425400	-3.09525	0.191256
PF3D7_0425500	-0.326769	0.676408
PF3D7_0425600	-1.40755	0.277679
PF3D7_0425700	1.77901	0.685209
PF3D7_0425800	0.766188	0.245881
PF3D7_0425900	0.711437	0.00761347
PF3D7_0426000	0.641817	0.026921
PF3D7_0500100	0.229547	0.644674
PF3D7_0500200	-0.278158	0.904455
PF3D7_0500300	1.78852	0.162515
PF3D7_0500400	-0.685321	0.801045
PF3D7_0500500	1.45401	0.46336
PF3D7_0500700	0.373298	0.782674
PF3D7_0500800	0.417155	0.591765
PF3D7_0500900	-0.0642665	0.84704
PF3D7_0501000	0.370118	0.321137
PF3D7_0501100	-0.391893	0.17828
PF3D7_0501200	0.252364	0.512974
PF3D7_0501300	-0.345999	0.436047
PF3D7_0501500	-0.217315	0.539395
PF3D7_0501600	-0.193228	0.472536
PF3D7_0501700	-0.212457	0.750293
PF3D7_0501800	0.305748	0.251924
PF3D7_0501900	-0.282962	0.480946
PF3D7_0502000	-0.0875977	0.782623
PF3D7_0502100	-0.128395	0.679134
PF3D7_0502200	-0.126828	0.715982
PF3D7_0502300	0.159761	0.841976
PF3D7_0502400	-1.14102	0.0298903
PF3D7_0502500	-1.92563	0.375614
PF3D7_0502600	-0.114326	0.773302
PF3D7_0502700	-0.205708	0.765115
PF3D7_0502800	-0.493197	0.566803
PF3D7_0502900	0.319712	0.351067
PF3D7_0503000	0.266354	0.417137
PF3D7_0503100	0.0506777	0.854759
PF3D7_0503200	-0.0948365	0.780608
PF3D7_0503300	0.312196	0.373369
PF3D7_0503400	0.0576949	0.818568
PF3D7_0503500	-0.224591	0.392733
PF3D7_0503600	-0.783333	0.0244928
PF3D7_0503800	0.283932	0.455781
PF3D7_0503900	-0.0944443	0.798518
PF3D7_0504000	0.0903077	0.738628
PF3D7_0504100	-0.292768	0.413147
PF3D7_0504200	-0.192292	0.712851
PF3D7_0504300	-0.183022	0.779177
PF3D7_0504400	0.312055	0.355716
PF3D7_0504500	0.385657	0.200532
PF3D7_0504600	0.445548	0.230672
PF3D7_0504700	0.209009	0.66821
PF3D7_0504800	-0.16114	0.662493
PF3D7_0504900	0.740925	0.22019
PF3D7_0505000	-0.0993794	0.854169
PF3D7_0505100	-0.0183553	0.952665
PF3D7_0505200	-0.575654	0.0498261
PF3D7_0505300	-0.641146	0.114879
PF3D7_0505400	0.239141	0.339335
PF3D7_0505500	0.264452	0.370305
PF3D7_0505600	-0.235917	0.443996
PF3D7_0505700	0.0741486	0.808703
PF3D7_0505800	0.510132	0.261573
PF3D7_0505900	0.534926	0.343839
PF3D7_0506000	-0.100809	0.945942
PF3D7_0506100	-0.0458857	0.887188
PF3D7_0506300	-0.0429281	0.904174
PF3D7_0506400	-0.34778	0.485631
PF3D7_0506500	-0.056102	0.844171
PF3D7_0506600	-0.177597	0.889357
PF3D7_0506700	0.171979	0.578049
PF3D7_0506800	0.298314	0.346891
PF3D7_0506900	0.22451	0.376584
PF3D7_0507000	-0.047405	0.910448
PF3D7_0507100	0.328317	0.521729
PF3D7_0507200	-0.0321658	0.922981
PF3D7_0507300	-0.645057	0.230134
PF3D7_0507400	-0.445759	0.289607
PF3D7_0507500	-0.600073	0.0402721
PF3D7_0507600	-0.115669	0.745222
PF3D7_0507700	0.193351	0.497799
PF3D7_0507800	-0.060193	0.872344
PF3D7_0507900	0.146543	0.766349
PF3D7_0508000	0.233086	0.385004
PF3D7_0508100	0.1296	0.663855
PF3D7_0508200	0.330749	0.232008
PF3D7_0508300	-0.0736899	0.863207
PF3D7_0508400	0.374978	0.216405
PF3D7_0508500	-0.0796091	0.767016
PF3D7_0508600	0.270899	0.628168
PF3D7_0508700	-0.103669	0.717162
PF3D7_0508800	0.0629524	0.829361
PF3D7_0508900	0.0833004	0.793443
PF3D7_0509000	0.389474	0.127637
PF3D7_0509100	0.194944	0.526493
PF3D7_0509300	0.219764	0.529036
PF3D7_0509400	-0.274688	0.526271
PF3D7_0509500	0.124194	0.774596
PF3D7_0509600	0.263494	0.343507
PF3D7_0509800	-0.28375	0.29574
PF3D7_0509900	0.0974608	0.766049
PF3D7_0510000	0.372531	0.4429
PF3D7_0510100	-0.257535	0.41087
PF3D7_0510200	-0.0368513	0.902537
PF3D7_0510300	-0.485569	0.678333
PF3D7_0510400	-0.550403	0.325655
PF3D7_0510500	0.164192	0.539658
PF3D7_0510700	-1.21278	0.410971
PF3D7_0510800	0.273359	0.689221
PF3D7_0510900	-1.37257	0.407605
PF3D7_0511000	0.326236	0.372059
PF3D7_0511100	0.0385434	0.934341
PF3D7_0511200	-0.101498	0.694845
PF3D7_0511300	-0.197146	0.528944
PF3D7_0511400	-0.202823	0.764124
PF3D7_0511500	-0.127138	0.767915
PF3D7_0511600	-0.359283	0.324697
PF3D7_0511700	-0.811075	0.361764
PF3D7_0511800	0.0762741	0.8108
PF3D7_0511900	-0.839725	0.188657
PF3D7_0512000	0.564508	0.0800855
PF3D7_0512100	0.331217	0.596722
PF3D7_0512200	-0.0303557	0.939636
PF3D7_0512300	0.0524387	0.870512
PF3D7_0512400	-1.34822	0.564767
PF3D7_0512450	0.973449	0.813306
PF3D7_0512500	-0.181741	0.707975
PF3D7_0512600	0.354146	0.350768
PF3D7_0512700	0.0737254	0.85199
PF3D7_0512800	-0.192949	0.691828
PF3D7_0512900	-1.171	0.129684
PF3D7_0513000	0.210914	0.475559
PF3D7_0513100	0.0550602	0.911673
PF3D7_0513200	-0.12075	0.779768
PF3D7_0513300	0.612367	0.155276
PF3D7_0513400	-0.231482	0.583241
PF3D7_0513500	-0.42943	0.381957
PF3D7_0513600	0.270604	0.27347
PF3D7_0513700	-0.0282048	0.948894
PF3D7_0513800	0.599873	0.300543
PF3D7_0513900	0.158003	0.616948
PF3D7_0514000	0.0735392	0.873595
PF3D7_0514100	-0.206138	0.520872
PF3D7_0514200	0.189635	0.563268
PF3D7_0514300	0.105988	0.696853
PF3D7_0514500	0.79595	0.207268
PF3D7_0514600	0.535014	0.123253
PF3D7_0514700	-0.534675	0.586279
PF3D7_0514800	-0.746251	0.197488
PF3D7_0514900	0.131324	0.626606
PF3D7_0515000	0.155568	0.532504
PF3D7_0515100	0.178263	0.673223
PF3D7_0515200	-0.116615	0.832859
PF3D7_0515300	0.137956	0.591532
PF3D7_0515400	-0.640767	0.0354368
PF3D7_0515500	0.382655	0.286551
PF3D7_0515600	0.487506	0.167798
PF3D7_0515700	0.174169	0.516841
PF3D7_0515800	0.218164	0.479814
PF3D7_0515900	-0.336906	0.198178
PF3D7_0516000	-0.322753	0.34673
PF3D7_0516100	-0.195875	0.554078
PF3D7_0516200	0.396322	0.440869
PF3D7_0516400	-0.265298	0.358566
PF3D7_0516500	0.0954105	0.749317
PF3D7_0516600	-0.0250801	0.932064
PF3D7_0516700	-0.239696	0.398493
PF3D7_0516800	0.144483	0.566491
PF3D7_0516900	0.469229	0.332402
PF3D7_0517000	0.387973	0.306273
PF3D7_0517100	-0.06966	0.863107
PF3D7_0517200	-0.877459	0.254794
PF3D7_0517300	0.313576	0.393286
PF3D7_0517400	0.233984	0.345788
PF3D7_0517500	-0.394776	0.444007
PF3D7_0517600	-0.188552	0.67186
PF3D7_0517700	0.1833	0.60813
PF3D7_0517800	0.52777	0.509214
PF3D7_0517900	0.304401	0.241181
PF3D7_0518000	0.277619	0.295759
PF3D7_0518100	0.0461753	0.867036
PF3D7_0518200	0.127795	0.639757
PF3D7_0518300	0.37935	0.193828
PF3D7_0518400	0.940277	0.381737
PF3D7_0518500	0.317424	0.300783
PF3D7_0518600	0.266776	0.297578
PF3D7_0518700	-0.36786	0.324308
PF3D7_0518800	-1.63627	0.372606
PF3D7_0519000	-0.277022	0.662235
PF3D7_0519100	0.547432	0.133361
PF3D7_0519200	0.103497	0.809988
PF3D7_0519300	0.433259	0.246085
PF3D7_0519400	0.378978	0.341119
PF3D7_0519600	0.270337	0.382984
PF3D7_0519700	0.0758813	0.818181
PF3D7_0519800	0.223453	0.412841
PF3D7_0519900	-0.18848	0.56565
PF3D7_0520000	0.369924	0.420943
PF3D7_0520100	0.0695889	0.802045
PF3D7_0520300	0.346182	0.398623
PF3D7_0520400	-0.175035	0.701233
PF3D7_0520500	-0.166325	0.604874
PF3D7_0520600	0.247856	0.400995
PF3D7_0520700	-0.611764	0.155055
PF3D7_0520800	-0.110213	0.663589
PF3D7_0520900	0.534875	0.236198
PF3D7_0521000	0.203534	0.459015
PF3D7_0521100	0.167898	0.715637
PF3D7_0521300	-0.599253	0.130791
PF3D7_0521400	-0.0912792	0.75782
PF3D7_0521500	-0.0294617	0.92978
PF3D7_0521600	0.323753	0.662246
PF3D7_0521700	0.138159	0.72977
PF3D7_0521800	0.155317	0.624162
PF3D7_0521900	-0.0902857	0.842502
PF3D7_0522000	0.190016	0.579255
PF3D7_0522100	-0.315946	0.379891
PF3D7_0522200	0.194949	0.49902
PF3D7_0522300	0.230471	0.427416
PF3D7_0522400	-0.35577	0.500752
PF3D7_0522500	0.403619	0.197124
PF3D7_0522600	-0.0564633	0.836326
PF3D7_0522700	0.126731	0.799591
PF3D7_0522800	0.529738	0.229029
PF3D7_0522900	-0.19591	0.657095
PF3D7_0523000	-0.455179	0.228397
PF3D7_0523100	0.433705	0.160997
PF3D7_0523200	-0.522309	0.15335
PF3D7_0523300	0.408441	0.259947
PF3D7_0523400	-0.0867102	0.797876
PF3D7_0523500	0.108851	0.835439
PF3D7_0523600	0.583726	0.152336
PF3D7_0523700	-0.650933	0.197086
PF3D7_0523800	0.166907	0.543169
PF3D7_0523900	-0.460602	0.155147
PF3D7_0524000	0.0966343	0.804062
PF3D7_0524100	-0.24064	0.389944
PF3D7_0524200	0.150029	0.673482
PF3D7_0524300	0.306875	0.313436
PF3D7_0524400	0.257329	0.551672
PF3D7_0524500	-0.0273347	0.932228
PF3D7_0524600	0.357204	0.189832
PF3D7_0524700	-0.0659346	0.865282
PF3D7_0524800	-0.630276	0.228083
PF3D7_0524900	-0.187266	0.615009
PF3D7_0525000	0.284023	0.349619
PF3D7_0525100	-0.0810944	0.85378
PF3D7_0525300	-1.29881	0.04063
PF3D7_0525400	-0.150662	0.63067
PF3D7_0525500	-0.430219	0.381813
PF3D7_0525600	-0.0724047	0.828045
PF3D7_0525800	-0.444632	0.113696
PF3D7_0525900	-1.30819	0.114373
PF3D7_0526000	-0.294697	0.488814
PF3D7_0526100	-1.33031	0.195247
PF3D7_0526200	-0.0199467	0.945284
PF3D7_0526300	0.135414	0.645495
PF3D7_0526400	-0.429083	0.147093
PF3D7_0526500	-0.0755936	0.847941
PF3D7_0526600	-0.201172	0.605117
PF3D7_0526700	0.0654792	0.826963
PF3D7_0526800	0.308577	0.2482
PF3D7_0526900	0.466012	0.181134
PF3D7_0527000	0.347275	0.288845
PF3D7_0527100	0.290181	0.474202
PF3D7_0527200	0.196981	0.514023
PF3D7_0527300	0.416644	0.111235
PF3D7_0527400	-0.283035	0.499287
PF3D7_0527500	0.23471	0.60506
PF3D7_0527600	-0.039714	0.922823
PF3D7_0527800	0.940988	0.847231
PF3D7_0527900	0.425409	0.226218
PF3D7_0528000	0.019938	0.953931
PF3D7_0528100	0.0913192	0.731226
PF3D7_0528200	0.076686	0.843167
PF3D7_0528300	-0.295641	0.380559
PF3D7_0528400	-0.0689559	0.787525
PF3D7_0528500	0.209638	0.466937
PF3D7_0528600	0.102364	0.887653
PF3D7_0528700	0.40182	0.297155
PF3D7_0528800	-0.354617	0.32822
PF3D7_0528900	0.165596	0.830707
PF3D7_0529000	-0.225493	0.373039
PF3D7_0529100	-0.173852	0.703728
PF3D7_0529200	-0.0309124	0.942469
PF3D7_0529300	0.279957	0.546304
PF3D7_0529400	0.0762024	0.764798
PF3D7_0529500	0.389	0.35766
PF3D7_0529700	-0.244546	0.614182
PF3D7_0529900	0.23893	0.381022
PF3D7_0530000	0.065129	0.827876
PF3D7_0530100	-0.238609	0.512631
PF3D7_0530200	0.135742	0.630265
PF3D7_0530300	-0.157324	0.542307
PF3D7_0530400	-0.40411	0.410731
PF3D7_0530500	-1.01632	0.231976
PF3D7_0530600	0.385464	0.221532
PF3D7_0530700	-0.195768	0.568384
PF3D7_0530800	0.329642	0.412058
PF3D7_0531000	-0.211985	0.42587
PF3D7_0531100	-0.0722953	0.856861
PF3D7_0531200	-0.567177	0.166614
PF3D7_0531300	0.0863123	0.75764
PF3D7_0531400	-0.689685	0.122599
PF3D7_0531500	1.88845	0.415561
PF3D7_0531600	-0.952771	0.294472
PF3D7_0531800	1.06757	0.343437
PF3D7_0532000	-1.24442	0.162512
PF3D7_0532100	0.201266	0.557512
PF3D7_0532200	0.433575	0.273762
PF3D7_0532300	0.364236	0.190057
PF3D7_0532400	0.36314	0.243202
PF3D7_0532500	0.332891	0.545166
PF3D7_0532600	0.468569	0.603294
PF3D7_0532800	-0.745341	0.691299
PF3D7_0532900	-0.15676	0.939901
PF3D7_0533000	-0.234224	0.896031
PF3D7_0533100	0.363211	0.709164
PF3D7_0600200	0.188459	0.784807
PF3D7_0600300	0.339817	0.452841
PF3D7_0600400	-0.411776	0.854848
PF3D7_0600500	-1.70086	0.0153524
PF3D7_0600600	-0.156938	0.916242
PF3D7_0600700	-0.325599	0.743014
PF3D7_0601000	-1.69649	0.710511
PF3D7_0601100	-0.216923	0.893468
PF3D7_0601200	-1.42875	0.0886674
PF3D7_0601300	0.288031	0.92138
PF3D7_0601400	-2.35417	0.362903
PF3D7_0601500	-1.67941	0.0727242
PF3D7_0601600	-0.332702	0.880198
PF3D7_0601700	-0.649632	0.208805
PF3D7_0601800	0.0970862	0.955556
PF3D7_0601900	0.305038	0.308563
PF3D7_0602000	-0.105488	0.750891
PF3D7_0602100	-0.242015	0.500863
PF3D7_0602200	0.526793	0.0912355
PF3D7_0602300	-0.815123	0.336323
PF3D7_0602400	0.168031	0.694359
PF3D7_0602500	0.26821	0.411036
PF3D7_0602600	-0.199127	0.483862
PF3D7_0602700	0.101849	0.868278
PF3D7_0602800	-0.379302	0.605315
PF3D7_0602900	-0.358217	0.215537
PF3D7_0603100	-0.296208	0.385962
PF3D7_0603200	0.282928	0.378474
PF3D7_0603300	0.170171	0.629104
PF3D7_0603400	-0.231251	0.510439
PF3D7_0603500	0.419828	0.159033
PF3D7_0603600	-0.444315	0.241362
PF3D7_0603800	0.240503	0.42479
PF3D7_0603900	-0.119038	0.808327
PF3D7_0604000	-0.302576	0.626248
PF3D7_0604100	-0.0795306	0.820963
PF3D7_0604200	0.584525	0.523669
PF3D7_0604300	0.069507	0.850123
PF3D7_0604400	-0.628762	0.720315
PF3D7_0604500	0.136931	0.705586
PF3D7_0604600	-0.288504	0.381748
PF3D7_0604700	0.554947	0.146899
PF3D7_0604800	-0.60169	0.216258
PF3D7_0604900	0.131904	0.801865
PF3D7_0605000	0.419183	0.391594
PF3D7_0605100	0.136474	0.607117
PF3D7_0605200	0.639444	0.14263
PF3D7_0605300	0.600216	0.109601
PF3D7_0605400	-0.245987	0.629283
PF3D7_0605500	-0.123208	0.67995
PF3D7_0605600	-0.0505618	0.926809
PF3D7_0605700	0.0613739	0.888159
PF3D7_0605800	0.0796865	0.78438
PF3D7_0605900	-0.293084	0.578998
PF3D7_0606000	-0.0436682	0.877169
PF3D7_0606100	0.204038	0.447102
PF3D7_0606200	0.12729	0.634268
PF3D7_0606300	-0.866507	0.23583
PF3D7_0606400	-0.626573	0.494633
PF3D7_0606500	0.239519	0.380267
PF3D7_0606600	-0.221255	0.426203
PF3D7_0606700	0.0298244	0.90593
PF3D7_0606800	0.350901	0.368142
PF3D7_0606900	0.107538	0.737515
PF3D7_0607000	0.297057	0.433756
PF3D7_0607100	-0.140052	0.900168
PF3D7_0607200	0.161418	0.591741
PF3D7_0607300	-0.143265	0.718686
PF3D7_0607400	0.0297083	0.916842
PF3D7_0607500	-0.200961	0.832745
PF3D7_0607600	0.230657	0.394067
PF3D7_0607700	-0.0573021	0.879962
PF3D7_0607800	0.160273	0.653684
PF3D7_0607900	-0.238558	0.627424
PF3D7_0608000	0.583758	0.177356
PF3D7_0608100	0.224825	0.389788
PF3D7_0608300	-0.738129	0.0380004
PF3D7_0608310	-0.729193	0.203764
PF3D7_0608400	0.486351	0.253225
PF3D7_0608500	0.395793	0.199911
PF3D7_0608600	0.217758	0.578066
PF3D7_0608700	0.285719	0.369448
PF3D7_0608800	0.504759	0.281228
PF3D7_0608900	-0.263127	0.318562
PF3D7_0609000	-0.194301	0.446478
PF3D7_0609100	0.163977	0.516951
PF3D7_0609200	-0.126668	0.73342
PF3D7_0609400	-0.0954287	0.799757
PF3D7_0609500	-0.262705	0.595828
PF3D7_0609600	-0.350039	0.49046
PF3D7_0609700	-0.262017	0.405321
PF3D7_0609800	0.0651071	0.858479
PF3D7_0609900	-0.0862437	0.830072
PF3D7_0610000	0.266267	0.346819
PF3D7_0610100	0.143262	0.709307
PF3D7_0610200	0.22748	0.383208
PF3D7_0610500	0.337751	0.490295
PF3D7_0610600	0.147381	0.576267
PF3D7_0610700	-0.258317	0.524929
PF3D7_0610800	0.215967	0.406479
PF3D7_0610900	-0.222445	0.390187
PF3D7_0611000	-0.0592471	0.887464
PF3D7_0611100	0.454269	0.279395
PF3D7_0611200	0.533786	0.0547889
PF3D7_0611300	0.44803	0.139029
PF3D7_0611400	0.0909674	0.770996
PF3D7_0611500	-0.574858	0.293829
PF3D7_0611600	0.050286	0.838818
PF3D7_0611700	0.223279	0.643376
PF3D7_0611800	-0.192461	0.675026
PF3D7_0611900	-1.10008	0.363098
PF3D7_0612000	0.451104	0.257193
PF3D7_0612100	0.026376	0.931036
PF3D7_0612200	0.0621501	0.822481
PF3D7_0612300	-0.239461	0.507876
PF3D7_0612400	0.189777	0.503948
PF3D7_0612500	-0.0894051	0.876901
PF3D7_0612600	-0.0443911	0.895484
PF3D7_0612800	-0.202386	0.60717
PF3D7_0612900	0.173688	0.556648
PF3D7_0613000	0.256903	0.469262
PF3D7_0613100	-0.294636	0.305275
PF3D7_0613200	0.261555	0.4383
PF3D7_0613300	-0.3623	0.423691
PF3D7_0613400	0.442373	0.331106
PF3D7_0613500	0.0553796	0.829996
PF3D7_0613600	-0.496247	0.311824
PF3D7_0613700	0.192805	0.565243
PF3D7_0613800	0.0524577	0.861279
PF3D7_0613900	-0.60192	0.176863
PF3D7_0614000	-0.0927036	0.796816
PF3D7_0614100	-0.208277	0.522275
PF3D7_0614200	-0.490097	0.275072
PF3D7_0614300	0.170443	0.572476
PF3D7_0614400	-0.128314	0.656201
PF3D7_0614500	0.305169	0.397497
PF3D7_0614600	-0.345617	0.401882
PF3D7_0614700	-0.303289	0.313321
PF3D7_0614800	0.0877301	0.764279
PF3D7_0614900	-0.104269	0.719426
PF3D7_0615000	0.896221	0.0356025
PF3D7_0615100	0.18062	0.810547
PF3D7_0615200	0.390573	0.334325
PF3D7_0615300	0.0315479	0.934951
PF3D7_0615400	0.15848	0.57539
PF3D7_0615500	0.297764	0.485149
PF3D7_0615600	-0.0862091	0.79744
PF3D7_0615700	0.407491	0.206498
PF3D7_0615800	0.218063	0.386423
PF3D7_0615900	0.164489	0.775868
PF3D7_0616000	0.249957	0.442957
PF3D7_0616100	0.4	0.24778
PF3D7_0616200	-0.0355601	0.891482
PF3D7_0616300	-0.168273	0.624442
PF3D7_0616400	-0.0159364	0.955669
PF3D7_0616500	0.240212	0.777845
PF3D7_0616600	0.349687	0.203001
PF3D7_0616700	0.354116	0.529037
PF3D7_0616800	0.282455	0.309188
PF3D7_0616900	0.0786732	0.820334
PF3D7_0617000	0.104963	0.871807
PF3D7_0617100	-0.366353	0.181179
PF3D7_0617200	0.322673	0.240465
PF3D7_0617300	0.313349	0.434047
PF3D7_0617400	0.0643342	0.840363
PF3D7_0617500	-2.12863	0.0900637
PF3D7_0617600	-0.839685	0.412741
PF3D7_0617700	-1.48432	0.450093
PF3D7_0617800	0.271153	0.314531
PF3D7_0617900	-0.0286546	0.918619
PF3D7_0618000	-0.371984	0.376061
PF3D7_0618100	-0.750833	0.0975426
PF3D7_0618200	0.545061	0.120775
PF3D7_0618300	0.26525	0.491189
PF3D7_0618400	-0.440156	0.600795
PF3D7_0618500	0.476792	0.138327
PF3D7_0618600	0.209898	0.628038
PF3D7_0618700	-0.162188	0.604806
PF3D7_0618800	-0.756956	0.200084
PF3D7_0618900	-0.100056	0.771894
PF3D7_0619000	0.0777041	0.755281
PF3D7_0619100	0.0384505	0.896376
PF3D7_0619200	-0.139214	0.697748
PF3D7_0619300	-0.129194	0.728222
PF3D7_0619400	0.425873	0.201513
PF3D7_0619500	-0.206866	0.489348
PF3D7_0619600	-0.228654	0.635355
PF3D7_0619700	-0.0167449	0.953979
PF3D7_0619800	-0.408972	0.210073
PF3D7_0619900	0.315572	0.263075
PF3D7_0620000	-0.179451	0.834927
PF3D7_0620100	0.16741	0.668746
PF3D7_0620200	-0.939788	0.199647
PF3D7_0620300	-1.36302	0.0388876
PF3D7_0620400	-0.347405	0.172423
PF3D7_0620500	-0.285417	0.397428
PF3D7_0620600	-0.335359	0.648947
PF3D7_0620700	-0.521062	0.0568153
PF3D7_0620800	2.71294	0.368892
PF3D7_0620900	-1.12501	0.785726
PF3D7_0621000	-0.867225	0.0305808
PF3D7_0621100	-0.187882	0.514093
PF3D7_0621200	0.0969388	0.803442
PF3D7_0621300	-0.442997	0.32931
PF3D7_0621400	-0.129543	0.815734
PF3D7_0621500	-0.482657	0.166805
PF3D7_0621600	1.49638	0.693602
PF3D7_0621700	-0.190447	0.657021
PF3D7_0621800	0.355325	0.440526
PF3D7_0621900	-0.082936	0.771223
PF3D7_0622000	0.350257	0.520689
PF3D7_0622100	0.117996	0.802496
PF3D7_0622200	0.112805	0.745755
PF3D7_0622300	-0.373006	0.379899
PF3D7_0622400	0.370226	0.372218
PF3D7_0622500	-0.118516	0.682596
PF3D7_0622600	0.244633	0.438589
PF3D7_0622700	-0.25678	0.546932
PF3D7_0622800	0.0440546	0.85979
PF3D7_0622900	-0.666007	0.214205
PF3D7_0623000	0.230773	0.653133
PF3D7_0623100	0.286645	0.283116
PF3D7_0623200	0.037254	0.921197
PF3D7_0623300	0.624018	0.120595
PF3D7_0623400	0.0878127	0.82447
PF3D7_0623500	0.486486	0.33081
PF3D7_0623600	0.373319	0.151154
PF3D7_0623700	-0.0385063	0.897248
PF3D7_0623800	-0.845837	0.0652647
PF3D7_0623900	0.457118	0.167099
PF3D7_0624000	0.36804	0.209755
PF3D7_0624100	0.205004	0.451484
PF3D7_0624200	0.17893	0.508501
PF3D7_0624300	0.377138	0.456435
PF3D7_0624400	0.0477761	0.863104
PF3D7_0624500	0.408282	0.176729
PF3D7_0624600	-0.103436	0.691344
PF3D7_0624700	0.306386	0.511045
PF3D7_0624800	0.254089	0.47394
PF3D7_0624900	0.454291	0.237007
PF3D7_0625000	-0.457374	0.277609
PF3D7_0625100	-0.0629285	0.875102
PF3D7_0625200	0.213354	0.469407
PF3D7_0625300	0.0647124	0.855634
PF3D7_0625400	-0.937942	0.0781561
PF3D7_0625500	-0.478231	0.252876
PF3D7_0625600	-0.0553247	0.928479
PF3D7_0625700	0.196552	0.50333
PF3D7_0625800	-0.144724	0.700501
PF3D7_0625900	0.126375	0.877248
PF3D7_0626000	-0.408984	0.333273
PF3D7_0626100	0.503257	0.229815
PF3D7_0626200	-1.19777	0.176517
PF3D7_0626300	0.424714	0.321696
PF3D7_0626400	-0.152518	0.670455
PF3D7_0626500	-0.282859	0.631948
PF3D7_0626600	-0.0512322	0.897653
PF3D7_0626700	0.273694	0.381566
PF3D7_0626800	0.336347	0.433251
PF3D7_0626900	0.141817	0.725988
PF3D7_0627000	-0.232646	0.844314
PF3D7_0627100	-0.339783	0.19417
PF3D7_0627200	0.361632	0.486881
PF3D7_0627300	0.295127	0.434079
PF3D7_0627400	0.0798184	0.821199
PF3D7_0627500	0.37434	0.400396
PF3D7_0627600	-0.541672	0.399424
PF3D7_0627700	0.0233464	0.925226
PF3D7_0627900	0.0182356	0.947633
PF3D7_0628000	0.449547	0.346033
PF3D7_0628100	-0.402872	0.270041
PF3D7_0628200	-0.0692892	0.823591
PF3D7_0628300	-0.267293	0.41172
PF3D7_0628400	-0.982598	0.254338
PF3D7_0628500	0.0545027	0.934983
PF3D7_0628600	0.207416	0.52725
PF3D7_0628700	-0.396428	0.337909
PF3D7_0628800	0.160086	0.574236
PF3D7_0628900	-0.345734	0.352177
PF3D7_0629000	0.150921	0.936781
PF3D7_0629100	-0.0294561	0.920922
PF3D7_0629200	0.371759	0.245533
PF3D7_0629300	-0.549162	0.0277541
PF3D7_0629400	0.238365	0.404385
PF3D7_0629500	-0.470283	0.30416
PF3D7_0629600	-0.87783	0.0907434
PF3D7_0629700	-0.103313	0.728529
PF3D7_0629800	0.0649739	0.85185
PF3D7_0629900	0.282588	0.479014
PF3D7_0630000	-0.468903	0.795294
PF3D7_0630100	-1.09768	0.0219804
PF3D7_0630200	-0.668243	0.391522
PF3D7_0630300	-0.0204741	0.936793
PF3D7_0630400	-0.194917	0.692337
PF3D7_0630500	-0.429996	0.329374
PF3D7_0630600	-0.10437	0.70021
PF3D7_0630700	-0.173311	0.676642
PF3D7_0630800	0.187808	0.629216
PF3D7_0630900	-0.268149	0.498632
PF3D7_0631000	-0.386556	0.485346
PF3D7_0631100	-1.41784	0.10327
PF3D7_0631200	0.973449	0.813306
PF3D7_0631400	-0.764866	0.590689
PF3D7_0631500	-0.510438	0.773776
PF3D7_0631600	-1.54436	0.653612
PF3D7_0632000	1.35233	0.631077
PF3D7_0632200	1.29382	0.741961
PF3D7_0632400	1.53438	0.133394
PF3D7_0632500	0.477906	0.354727
PF3D7_0632600	-2.16637	0.151282
PF3D7_0632700	-0.7118	0.218081
PF3D7_0632800	0.386562	0.143572
PF3D7_0700100	-0.240868	0.698947
PF3D7_0700200	0.179261	0.907658
PF3D7_0700300	-0.59656	0.774346
PF3D7_0700500	-4.10742	0.281535
PF3D7_0700700	-2.02252	0.565607
PF3D7_0700800	-0.629714	0.518147
PF3D7_0700900	0.783324	0.805752
PF3D7_0701000	0.454336	0.808275
PF3D7_0701100	0.139882	0.834123
PF3D7_0701200	-0.685368	0.842739
PF3D7_0701400	-1.11503	0.535464
PF3D7_0701600	-0.417447	0.747097
PF3D7_0701700	1.46122	0.551492
PF3D7_0701800	3.32791	0.463624
PF3D7_0701900	-1.23362	0.144487
PF3D7_0702000	-1.0229	0.238342
PF3D7_0702100	-0.872145	0.11829
PF3D7_0702200	-0.770232	0.0988306
PF3D7_0702300	-1.07025	0.249072
PF3D7_0702400	0.329277	0.392904
PF3D7_0702500	0.451681	0.332024
PF3D7_0702600	-0.706327	0.388051
PF3D7_0703000	-0.318914	0.289672
PF3D7_0703100	-0.462647	0.435092
PF3D7_0703200	0.0214761	0.937445
PF3D7_0703300	0.351424	0.503339
PF3D7_0703400	-0.159977	0.663835
PF3D7_0703500	0.154077	0.539258
PF3D7_0703600	0.338589	0.179247
PF3D7_0703700	-0.119294	0.751836
PF3D7_0703800	0.0225938	0.954134
PF3D7_0703900	-0.325605	0.442431
PF3D7_0704000	-0.367702	0.246402
PF3D7_0704100	-0.224251	0.667182
PF3D7_0704200	-0.304692	0.482571
PF3D7_0704300	0.155078	0.571297
PF3D7_0704400	-0.170731	0.617053
PF3D7_0704500	-0.125505	0.621595
PF3D7_0704600	-0.075061	0.821426
PF3D7_0704700	-0.448999	0.240995
PF3D7_0704800	-0.526931	0.165546
PF3D7_0704900	0.0343567	0.925478
PF3D7_0705000	0.0292588	0.909123
PF3D7_0705100	-0.349781	0.451003
PF3D7_0705200	-0.35669	0.565453
PF3D7_0705300	0.0935675	0.734402
PF3D7_0705400	0.346328	0.308542
PF3D7_0705500	-0.138851	0.671681
PF3D7_0705600	-0.0378077	0.92089
PF3D7_0705700	0.154456	0.603189
PF3D7_0705800	0.30479	0.669498
PF3D7_0705900	0.448882	0.243529
PF3D7_0706000	-0.0441654	0.871836
PF3D7_0706100	0.0192917	0.950435
PF3D7_0706200	0.691498	0.13897
PF3D7_0706300	-0.310047	0.349737
PF3D7_0706400	0.280697	0.514478
PF3D7_0706500	-0.188296	0.6517
PF3D7_0706600	-0.949613	0.287517
PF3D7_0706700	0.188871	0.673733
PF3D7_0706800	-2.1802	0.528121
PF3D7_0707200	-0.0767068	0.782545
PF3D7_0707300	-0.0435614	0.88677
PF3D7_0707400	0.0911155	0.73385
PF3D7_0707500	-1.53561	0.0353893
PF3D7_0707600	-0.154291	0.676985
PF3D7_0707700	-0.204187	0.534953
PF3D7_0707800	0.0704909	0.835771
PF3D7_0707900	0.299359	0.442372
PF3D7_0708000	-0.160912	0.632043
PF3D7_0708100	-0.263527	0.589955
PF3D7_0708200	-1.72037	0.175118
PF3D7_0708300	-0.0662212	0.873069
PF3D7_0708400	0.277302	0.431672
PF3D7_0707420	-1.01714	0.188958
PF3D7_0708500	0.462353	0.324283
PF3D7_0708600	0.605518	0.441717
PF3D7_0708700	0.517311	0.0883848
PF3D7_0708800	0.195109	0.48884
PF3D7_0708900	-0.219584	0.539968
PF3D7_0709000	0.219326	0.498122
PF3D7_0709100	0.310455	0.286598
PF3D7_0709200	0.0921971	0.757164
PF3D7_0709300	0.156181	0.728777
PF3D7_0709500	-0.0220281	0.944834
PF3D7_0709600	-0.0712846	0.814376
PF3D7_0709700	0.197367	0.644236
PF3D7_0709800	0.152874	0.709704
PF3D7_0710000	0.0660849	0.829349
PF3D7_0710100	-0.0163474	0.952698
PF3D7_0710200	0.310624	0.393658
PF3D7_0710300	0.448872	0.280401
PF3D7_0710400	-0.234228	0.551121
PF3D7_0710500	0.0798669	0.83284
PF3D7_0710600	0.518137	0.283795
PF3D7_0710700	0.256476	0.542968
PF3D7_0710800	0.0659058	0.856812
PF3D7_0710900	0.160311	0.580377
PF3D7_0711000	0.126459	0.770314
PF3D7_0711100	-0.139754	0.751123
PF3D7_0711200	-0.207679	0.540924
PF3D7_0711400	0.238622	0.413934
PF3D7_0711500	0.216892	0.382905
PF3D7_0711700	0.369822	0.607647
PF3D7_0711800	-3.5022	0.439026
PF3D7_0711900	-0.818428	0.649564
PF3D7_0712000	1.08794	0.223183
PF3D7_0712300	-0.144209	0.779558
PF3D7_0712400	-0.0608271	0.952065
PF3D7_0712600	0.285887	0.746985
PF3D7_0712800	-0.423254	0.725556
PF3D7_0712900	1.09658	0.183252
PF3D7_0713100	-0.720049	0.554617
PF3D7_0713200	0.767506	0.767139
PF3D7_0713300	0.730211	0.427073
PF3D7_0713400	-0.0749133	0.83029
PF3D7_0713500	-0.22112	0.65581
PF3D7_0713600	0.0293807	0.928327
PF3D7_0713700	0.280808	0.400021
PF3D7_0713800	-0.146436	0.720121
PF3D7_0713900	-0.260098	0.438646
PF3D7_0714000	0.108492	0.720496
PF3D7_0714100	0.927351	0.453419
PF3D7_0714200	-0.343421	0.249732
PF3D7_0714300	0.111827	0.674464
PF3D7_0714400	0.0821164	0.851481
PF3D7_0714500	0.0507372	0.903909
PF3D7_0714600	0.144303	0.582995
PF3D7_0714700	0.753595	0.852858
PF3D7_0714900	-0.221997	0.952278
PF3D7_0715100	0.202808	0.641366
PF3D7_0715200	0.0609006	0.843918
PF3D7_0715300	0.401906	0.184975
PF3D7_0715400	0.191545	0.530869
PF3D7_0715500	0.308909	0.431453
PF3D7_0715600	0.447071	0.109555
PF3D7_0715700	0.250942	0.575755
PF3D7_0715900	0.233011	0.523573
PF3D7_0716000	-0.0787274	0.7925
PF3D7_0716100	-0.0969488	0.778212
PF3D7_0716200	0.0441064	0.93393
PF3D7_0716300	0.0587168	0.873744
PF3D7_0716400	0.570025	0.20087
PF3D7_0716500	0.313534	0.246541
PF3D7_0716600	0.0321084	0.921151
PF3D7_0716700	-0.150793	0.665308
PF3D7_0716800	0.421808	0.470392
PF3D7_0716900	-0.0645712	0.826831
PF3D7_0717000	0.419716	0.154255
PF3D7_0717100	0.118857	0.646412
PF3D7_0717200	0.0318235	0.906175
PF3D7_0717300	-0.179674	0.493219
PF3D7_0717400	-0.0989615	0.790984
PF3D7_0717500	-0.0479726	0.867449
PF3D7_0717600	0.0849646	0.739226
PF3D7_0717700	0.249951	0.394158
PF3D7_0717800	0.272725	0.636688
PF3D7_0717900	0.07969	0.814362
PF3D7_0718000	0.265183	0.642232
PF3D7_0718100	-0.020854	0.936867
PF3D7_0718300	-0.89152	0.131323
PF3D7_0718400	0.205421	0.438414
PF3D7_0718500	0.351458	0.324393
PF3D7_0718600	-0.377638	0.463156
PF3D7_0718700	-0.203709	0.557159
PF3D7_0718800	0.390424	0.540228
PF3D7_0718900	-0.813884	0.626828
PF3D7_0719000	0.130132	0.69135
PF3D7_0719100	0.584841	0.0920492
PF3D7_0719200	0.637003	0.132994
PF3D7_0719300	0.0941356	0.783497
PF3D7_0719400	-0.0590177	0.826165
PF3D7_0719500	0.11285	0.663735
PF3D7_0719600	0.394773	0.364115
PF3D7_0719700	0.35232	0.401033
PF3D7_0719800	0.0493145	0.889382
PF3D7_0719900	-0.0575713	0.847319
PF3D7_0720000	0.294014	0.333171
PF3D7_0720100	0.257058	0.465828
PF3D7_0720200	0.319319	0.440702
PF3D7_0720300	-0.141378	0.811174
PF3D7_0720400	0.118591	0.745734
PF3D7_0720500	0.0606346	0.88318
PF3D7_0720600	0.347412	0.438511
PF3D7_0720700	-0.318103	0.350945
PF3D7_0720800	0.376075	0.32378
PF3D7_0720900	0.532154	0.265624
PF3D7_0721000	0.0401053	0.899648
PF3D7_0721100	0.173009	0.543361
PF3D7_0721400	0.487116	0.194099
PF3D7_0721500	-0.82496	0.156658
PF3D7_0721600	0.454839	0.316411
PF3D7_0721700	0.286881	0.601663
PF3D7_0721800	0.363281	0.3025
PF3D7_0721900	-0.231984	0.503554
PF3D7_0722000	-0.307577	0.371118
PF3D7_0722100	0.312733	0.307691
PF3D7_0722200	-0.162482	0.613109
PF3D7_0722300	-0.0626107	0.855672
PF3D7_0722400	0.327432	0.347187
PF3D7_0722500	0.323688	0.221818
PF3D7_0722600	0.0793206	0.774993
PF3D7_0722700	0.153107	0.553035
PF3D7_0722800	-0.0445808	0.916854
PF3D7_0722900	0.226444	0.595052
PF3D7_0723000	-0.680593	0.11688
PF3D7_0723100	-1.03706	0.11496
PF3D7_0723200	-0.118799	0.799627
PF3D7_0723300	-0.0380355	0.881519
PF3D7_0723400	-0.100448	0.755041
PF3D7_0723500	-0.0650402	0.896311
PF3D7_0723600	-0.0532479	0.918636
PF3D7_0723700	-0.0297016	0.938614
PF3D7_0723800	-0.0921785	0.729673
PF3D7_0723900	0.139497	0.584228
PF3D7_0724000	-0.255538	0.491754
PF3D7_0724100	0.222907	0.560391
PF3D7_0724200	0.251058	0.506822
PF3D7_0724300	-0.138629	0.656643
PF3D7_0724400	0.201849	0.547596
PF3D7_0724500	-0.392426	0.660011
PF3D7_0724700	-0.105876	0.686374
PF3D7_0724800	0.066145	0.813982
PF3D7_0724900	-0.894615	0.0712805
PF3D7_0725000	0.0251735	0.951376
PF3D7_0725100	-0.280125	0.331649
PF3D7_0725200	0.437346	0.155357
PF3D7_0725300	-0.43742	0.374976
PF3D7_0725400	-0.550575	0.058655
PF3D7_0725600	-0.895126	0.303169
PF3D7_0725800	1.22699	0.222163
PF3D7_0726000	-1.08399	0.171968
PF3D7_0726050	0.139464	0.75332
PF3D7_0726100	-0.533369	0.108711
PF3D7_0726200	0.0227109	0.944393
PF3D7_0726300	-0.106781	0.696766
PF3D7_0726400	-0.249073	0.512286
PF3D7_0726500	0.11106	0.650929
PF3D7_0726600	0.126333	0.65159
PF3D7_0726700	0.396175	0.201691
PF3D7_0726800	0.355922	0.536398
PF3D7_0726900	0.22264	0.434932
PF3D7_0727000	0.281792	0.297667
PF3D7_0727100	0.305571	0.486901
PF3D7_0727200	0.0527308	0.867271
PF3D7_0727300	0.165742	0.65689
PF3D7_0727400	0.387426	0.370652
PF3D7_0727600	-0.644305	0.235761
PF3D7_0727700	-0.189682	0.538654
PF3D7_0727800	0.0295592	0.930638
PF3D7_0727900	-0.400833	0.277902
PF3D7_0728000	0.399154	0.160977
PF3D7_0728100	-0.180417	0.607677
PF3D7_0728200	0.353693	0.272701
PF3D7_0728300	0.331734	0.361997
PF3D7_0728400	0.244986	0.477689
PF3D7_0728500	-0.252699	0.745893
PF3D7_0728600	0.25106	0.333919
PF3D7_0728700	0.128634	0.806069
PF3D7_0728800	0.20399	0.517268
PF3D7_0728900	0.0195499	0.95094
PF3D7_0729000	0.228648	0.669044
PF3D7_0729100	-0.137475	0.596453
PF3D7_0729200	0.143978	0.735204
PF3D7_0729300	-0.393233	0.303516
PF3D7_0729400	-0.114738	0.70252
PF3D7_0729500	-0.237041	0.494323
PF3D7_0729600	0.487124	0.128686
PF3D7_0729700	-0.383728	0.308604
PF3D7_0729800	-0.741142	0.406508
PF3D7_0729900	-0.114326	0.794168
PF3D7_0730000	-0.25502	0.600207
PF3D7_0730100	-0.294728	0.5194
PF3D7_0730200	-0.460982	0.162729
PF3D7_0730300	-0.684214	0.0209884
PF3D7_0730400	-0.334599	0.188632
PF3D7_0730500	-0.189359	0.64135
PF3D7_0730700	-1.33868	0.73266
PF3D7_0730800	-0.569897	0.13422
PF3D7_0730900	0.0474508	0.951326
PF3D7_0731000	-0.975761	0.264842
PF3D7_0731100	0.0758296	0.802084
PF3D7_0731200	-0.709549	0.0404414
PF3D7_0731300	0.0504384	0.901782
PF3D7_0731400	-0.680788	0.217632
PF3D7_0731500	-0.62578	0.150924
PF3D7_0731600	0.156973	0.797328
PF3D7_0731700	0.415183	0.395917
PF3D7_0731800	-0.33678	0.415369
PF3D7_0732000	-0.667813	0.759911
PF3D7_0732100	0.985092	0.759682
PF3D7_0732200	-0.238643	0.846209
PF3D7_0732300	-0.210344	0.954356
PF3D7_0732400	-0.867235	0.615557
PF3D7_0732500	0.25932	0.796522
PF3D7_0732700	3.32791	0.463624
PF3D7_0732800	0.482065	0.850958
PF3D7_0732900	3.63936	0.0998635
PF3D7_0733000	0.955898	0.238116
PF3D7_0800100	0.507375	0.122102
PF3D7_0800200	0.699607	0.0134986
PF3D7_0800300	2.19321	0.175131
PF3D7_0800400	1.53979	0.267164
PF3D7_0800600	0.809633	0.0909324
PF3D7_0800650	0.402568	0.81221
PF3D7_0800700	0.408531	0.263004
PF3D7_0800750	-0.619963	0.30803
PF3D7_0800800	-0.632077	0.40938
PF3D7_0800900	-1.65105	0.169775
PF3D7_0801000	0.0738952	0.808742
PF3D7_0801100	0.431841	0.435017
PF3D7_0801200	0.195446	0.872736
PF3D7_0801300	-0.201348	0.776126
PF3D7_0801400	-0.0410526	0.925083
PF3D7_0801500	0.179733	0.58255
PF3D7_0801600	-0.459477	0.461427
PF3D7_0801700	0.0607194	0.823881
PF3D7_0801800	0.0928694	0.768029
PF3D7_0801900	0.0388457	0.947341
PF3D7_0802000	0.165607	0.62313
PF3D7_0802100	-0.0708413	0.809521
PF3D7_0802200	0.434259	0.361514
PF3D7_0802400	0.143843	0.677789
PF3D7_0802500	-0.205569	0.443905
PF3D7_0802600	-0.235099	0.450745
PF3D7_0802700	-0.131133	0.796147
PF3D7_0802800	-0.0569237	0.816541
PF3D7_0802900	-0.479382	0.43372
PF3D7_0803000	0.0144134	0.956021
PF3D7_0803100	-0.0253209	0.945612
PF3D7_0803300	0.42019	0.0948982
PF3D7_0803400	0.233242	0.585671
PF3D7_0803500	-0.779046	0.0653853
PF3D7_0803700	0.441668	0.0787141
PF3D7_0803800	0.304039	0.290602
PF3D7_0803900	-1.00263	0.765483
PF3D7_0804000	-0.0496905	0.866268
PF3D7_0804100	0.489149	0.764894
PF3D7_0804200	0.457542	0.712398
PF3D7_0804400	0.155331	0.550827
PF3D7_0804500	-0.118566	0.632769
PF3D7_0804600	0.247908	0.394497
PF3D7_0804700	-0.299082	0.564147
PF3D7_0804800	0.39034	0.271355
PF3D7_0804900	-0.159769	0.576763
PF3D7_0805000	0.441362	0.242462
PF3D7_0805100	0.0747839	0.8307
PF3D7_0805200	-0.469323	0.233143
PF3D7_0805300	-1.35449	0.0453795
PF3D7_0805400	0.198164	0.557941
PF3D7_0805500	-0.29641	0.399582
PF3D7_0805600	-0.427263	0.306681
PF3D7_0805700	0.0635492	0.857222
PF3D7_0805900	0.824796	0.115741
PF3D7_0806000	0.0204394	0.9519
PF3D7_0806100	-0.667267	0.228608
PF3D7_0806200	-0.140105	0.584735
PF3D7_0806300	0.225324	0.40814
PF3D7_0806400	-0.130865	0.743166
PF3D7_0806500	-0.104826	0.714251
PF3D7_0806600	0.0705185	0.814788
PF3D7_0806700	0.0853864	0.742849
PF3D7_0806800	-0.182014	0.482501
PF3D7_0807000	0.414454	0.303904
PF3D7_0807100	-0.0591669	0.872174
PF3D7_0807200	0.189331	0.667127
PF3D7_0807300	0.372251	0.343479
PF3D7_0807400	-0.403542	0.41733
PF3D7_0807500	0.303937	0.35456
PF3D7_0807600	0.182574	0.482653
PF3D7_0807700	0.210879	0.435431
PF3D7_0807900	0.344532	0.248442
PF3D7_0808000	-0.633715	0.340162
PF3D7_0808200	-0.538218	0.166265
PF3D7_0808300	-0.114651	0.667324
PF3D7_0808400	-0.594386	0.169629
PF3D7_0808450	-0.541956	0.339941
PF3D7_0808600	0.100278	0.821041
PF3D7_0808700	0.137711	0.834303
PF3D7_0808800	-1.61524	0.236331
PF3D7_0808900	-1.7512	0.0525587
PF3D7_0809100	0.405264	0.187247
PF3D7_0809200	-0.448208	0.212108
PF3D7_0809250	0.0227957	0.9425
PF3D7_0809400	-0.172375	0.70637
PF3D7_0809500	0.697345	0.260367
PF3D7_0809600	-0.174672	0.542363
PF3D7_0809700	0.582367	0.161766
PF3D7_0809800	-0.725175	0.234466
PF3D7_0809900	0.127226	0.700717
PF3D7_0810000	0.262976	0.55132
PF3D7_0810100	0.213802	0.503362
PF3D7_0810200	-0.161231	0.659836
PF3D7_0810300	-0.210459	0.482938
PF3D7_0810400	-0.202159	0.691625
PF3D7_0810500	0.182172	0.580184
PF3D7_0810600	0.0861882	0.748168
PF3D7_0810700	0.0597823	0.919135
PF3D7_0810900	-0.174431	0.64986
PF3D7_0811000	-0.166947	0.535864
PF3D7_0811200	-0.573158	0.159658
PF3D7_0811300	-0.0239986	0.95464
PF3D7_0811400	0.318022	0.241406
PF3D7_0811500	-0.254293	0.572929
PF3D7_0811600	-0.456053	0.173006
PF3D7_0811700	-0.238662	0.55875
PF3D7_0811800	-0.985941	0.130966
PF3D7_0811900	0.160797	0.540172
PF3D7_0812000	-1.09217	0.225953
PF3D7_0812100	-0.067285	0.814313
PF3D7_0812220	0.315375	0.284263
PF3D7_0812200	0.0605105	0.869664
PF3D7_0812300	-0.135043	0.772967
PF3D7_0812400	0.348728	0.456622
PF3D7_0812500	0.137113	0.605254
PF3D7_0812600	0.482129	0.332063
PF3D7_0812700	0.134194	0.619438
PF3D7_0812800	0.559981	0.411579
PF3D7_0812900	-0.109669	0.761553
PF3D7_0813000	-0.339096	0.354394
PF3D7_0813100	0.0257209	0.932782
PF3D7_0813200	0.258201	0.388344
PF3D7_0813300	-0.022706	0.950408
PF3D7_0813400	0.0739258	0.783327
PF3D7_0813500	-0.111188	0.825059
PF3D7_0813600	0.389418	0.213265
PF3D7_0813700	-0.146494	0.671063
PF3D7_0813800	0.0778257	0.812539
PF3D7_0813900	0.406448	0.360336
PF3D7_0814000	0.319407	0.387294
PF3D7_0814100	-0.488928	0.180467
PF3D7_0814200	0.248691	0.483601
PF3D7_0814300	-0.285247	0.440126
PF3D7_0814400	-0.205922	0.420711
PF3D7_0814500	-1.04888	0.0328924
PF3D7_0814600	0.297419	0.468857
PF3D7_0814900	0.466079	0.0959974
PF3D7_0815000	0.256918	0.449317
PF3D7_0815100	-0.524139	0.300268
PF3D7_0815200	0.119864	0.69825
PF3D7_0815300	0.0315426	0.909083
PF3D7_0815400	0.393648	0.232828
PF3D7_0815500	0.107078	0.683392
PF3D7_0815600	0.326413	0.507584
PF3D7_0815700	-1.45312	0.166446
PF3D7_0815900	0.484416	0.242102
PF3D7_0816000	-0.0332988	0.912692
PF3D7_0816100	0.21334	0.54245
PF3D7_0816200	0.355306	0.165899
PF3D7_0816400	0.253346	0.343272
PF3D7_0816500	0.727863	0.605268
PF3D7_0816600	0.322674	0.288103
PF3D7_0816700	-0.0271826	0.937897
PF3D7_0816800	-0.794213	0.340698
PF3D7_0816900	-1.46252	0.445065
PF3D7_0817000	-0.443666	0.398862
PF3D7_0817100	-0.316501	0.556785
PF3D7_0817200	-0.62713	0.0620091
PF3D7_0817300	0.176762	0.652579
PF3D7_0817400	-0.459003	0.21076
PF3D7_0817500	0.55316	0.196526
PF3D7_0817600	-0.086676	0.735836
PF3D7_0817700	0.109772	0.66775
PF3D7_0817800	0.155586	0.562848
PF3D7_0817900	0.151258	0.806648
PF3D7_0818000	0.296729	0.449621
PF3D7_0818100	-0.708924	0.158939
PF3D7_0818200	0.257435	0.476169
PF3D7_0818300	-0.566335	0.414725
PF3D7_0818400	0.120407	0.796519
PF3D7_0818500	-0.0293101	0.906961
PF3D7_0818600	-0.175888	0.678615
PF3D7_0818700	0.0883126	0.762293
PF3D7_0818800	-0.109998	0.792001
PF3D7_0818900	0.311047	0.365145
PF3D7_0819100	-0.152827	0.752038
PF3D7_0819200	0.26188	0.715477
PF3D7_0819300	-0.681119	0.408521
PF3D7_0819400	0.473889	0.627273
PF3D7_0819500	-0.128252	0.714291
PF3D7_0819600	-0.043097	0.861141
PF3D7_0819700	-0.173251	0.791265
PF3D7_0819800	0.139442	0.757939
PF3D7_0819900	0.195472	0.67437
PF3D7_0820000	-0.0254156	0.920116
PF3D7_0820200	-0.101751	0.682279
PF3D7_0820300	-0.413162	0.167098
PF3D7_0820400	-0.249225	0.581487
PF3D7_0820500	-0.159259	0.620979
PF3D7_0820600	-0.0766159	0.79779
PF3D7_0820700	0.39656	0.252609
PF3D7_0820800	-0.0390634	0.917467
PF3D7_0820900	-0.138027	0.635261
PF3D7_0821000	-0.177476	0.489297
PF3D7_0821100	-0.100496	0.694656
PF3D7_0821200	0.446644	0.220804
PF3D7_0821300	-0.204983	0.627646
PF3D7_0821400	-0.126186	0.757049
PF3D7_0821500	-0.163762	0.665494
PF3D7_0821700	0.302267	0.352572
PF3D7_0821800	0.249904	0.635443
PF3D7_0821900	0.256645	0.50592
PF3D7_0822000	0.228346	0.437523
PF3D7_0822100	-0.506308	0.264177
PF3D7_0822200	-1.1367	0.119627
PF3D7_0822300	0.284781	0.464488
PF3D7_0822400	-0.217218	0.62224
PF3D7_0822500	-0.323972	0.553456
PF3D7_0822600	0.236763	0.388964
PF3D7_0822700	0.0707915	0.896649
PF3D7_0822800	0.199428	0.599068
PF3D7_0822900	-0.544761	0.0476113
PF3D7_0823000	0.032283	0.906414
PF3D7_0823100	0.244684	0.698696
PF3D7_0823200	0.356046	0.316511
PF3D7_0823300	0.092744	0.742272
PF3D7_0823400	0.394123	0.663164
PF3D7_0823500	-0.0963832	0.831436
PF3D7_0823600	-0.383745	0.704955
PF3D7_0823700	-0.547622	0.382663
PF3D7_0823800	-0.523597	0.121076
PF3D7_0823900	0.558982	0.0997252
PF3D7_0824000	0.119672	0.820027
PF3D7_0824100	-0.290721	0.475456
PF3D7_0824200	-0.125389	0.679737
PF3D7_0824300	0.115628	0.657164
PF3D7_0824400	-0.030616	0.906282
PF3D7_0824500	0.238994	0.450759
PF3D7_0824600	0.107597	0.700406
PF3D7_0824700	0.284713	0.468737
PF3D7_0824800	-0.15769	0.622785
PF3D7_0824900	-0.0953596	0.779628
PF3D7_0825000	-0.0772157	0.766911
PF3D7_0825100	-0.539613	0.7759
PF3D7_0825200	0.327022	0.384341
PF3D7_0825400	0.122497	0.702971
PF3D7_0825500	-0.0540857	0.869522
PF3D7_0825600	0.640781	0.189746
PF3D7_0825800	-0.697151	0.512199
PF3D7_0825900	-0.580826	0.43196
PF3D7_0826000	-0.290174	0.560021
PF3D7_0826200	-0.334961	0.244783
PF3D7_0826300	0.27637	0.334393
PF3D7_0826400	0.224955	0.506074
PF3D7_0826500	-0.0563048	0.846808
PF3D7_0826600	-0.0862211	0.827377
PF3D7_0826700	0.381584	0.386323
PF3D7_0826800	-0.757299	0.486707
PF3D7_0826900	0.306642	0.240037
PF3D7_0827000	0.184262	0.480548
PF3D7_0827100	0.040855	0.879054
[truncated: 3,423 more rows]
