# Supplementary material for: Transcription factor 25 modulates gametocytogenesis and ribosome biogenesis in the malaria parasite Plasmodium falciparum
Source: Front Cell Infect Microbiol. 2025 Oct 24;15:1652542. doi: 10.3389/fcimb.2025.1652542 (PMC12592149; doi:10.3389/fcimb.2025.1652542)
Supplement: Supplementary file 3 [file Table3.xlsx]

## Sheet: ring_up
ID	Gene Name	Product Description
PF3D7_1041300	VAR	erythrocyte membrane protein 1, PfEMP1
PF3D7_0800300	VAR	erythrocyte membrane protein 1, PfEMP1
PF3D7_0302300	N/A	erythrocyte membrane protein 1 (PfEMP1), pseudogene
PF3D7_0712800	VAR	erythrocyte membrane protein 1, PfEMP1
PF3D7_0632600	RIF	rifin, pseudogene
PF3D7_0413400	VAR	erythrocyte membrane protein 1 (PfEMP1), exon 1, pseudogene
PF3D7_0425800	VAR	erythrocyte membrane protein 1, PfEMP1
PF3D7_1100200	VAR	erythrocyte membrane protein 1, PfEMP1
PF3D7_0200200	RIF	rifin
PF3D7_1150400	VAR	erythrocyte membrane protein 1, PfEMP1
PF3D7_1300300	VAR	erythrocyte membrane protein 1, PfEMP1
PF3D7_0421300	VAR	erythrocyte membrane protein 1, PfEMP1
PF3D7_1240200	N/A	erythrocyte membrane protein 1 (PfEMP1), pseudogene
PF3D7_1341100	N/A	U6 spliceosomal RNA
PF3D7_0531800	N/A	5.8S ribosomal RNA
PF3D7_0532000	N/A	28S ribosomal RNA
PF3D7_0531600	N/A	18S ribosomal RNA
PF3D7_0726000	N/A	28S ribosomal RNA
PF3D7_0323900	VAR	erythrocyte membrane protein 1 (PfEMP1), exon 2, pseudogene
PF3D7_0725600	N/A	18S ribosomal RNA
PF3D7_0725800	N/A	5.8S ribosomal RNA
PF3D7_1418800	N/A	signal recognition particle RNA
PF3D7_1254200	RIF	rifin
PF3D7_0631900	N/A	stevor

## Sheet: ring_down
ID	Gene Name	Product Description
PF3D7_1347800	CEP72	centrosomal protein CEP72, putative
PF3D7_1408300	N/A	conserved Plasmodium protein, unknown function
PF3D7_1206400	TUM1	thiosulfate sulfurtransferase, putative
PF3D7_1444600	N/A	conserved Plasmodium protein, unknown function
PF3D7_0406600	N/A	conserved protein, unknown function
PF3D7_1242100	N/A	conserved Plasmodium protein, unknown function
PF3D7_0111700	N/A	conserved protein, unknown function
PF3D7_0526100	N/A	conserved Plasmodium membrane protein, unknown function
PF3D7_0412500	N/A	Plasmodium RNA of unknown function RUF6
PF3D7_1243200	OST5	dolichyl-diphosphooligosaccharide--protein glycosyltransferase subunit OST5, putative
PF3D7_0301900	N/A	conserved protein, unknown function
PF3D7_0815700	Ub	ubiquitin
PF3D7_0825800	N/A	PH-like domain-containing protein, putative
PF3D7_0412700	VAR	erythrocyte membrane protein 1, PfEMP1
PF3D7_1108800	N/A	conserved Plasmodium protein, unknown function
PF3D7_1402550	N/A	small nucleolar RNA snoR22
PF3D7_0937000	N/A	Plasmodium exported protein (PHISTb), unknown function
PF3D7_0107700	N/A	dolichyl-diphosphooligosaccharide--protein glycosyltransferase subunit OST3/OST6, putative
PF3D7_0626200	N/A	conserved Plasmodium protein, unknown function
PF3D7_0214500	N/A	conserved Plasmodium protein, unknown function
PF3D7_1462600	N/A	conserved Plasmodium membrane protein, unknown function
PF3D7_0931500	N/A	conserved Plasmodium protein, unknown function
PF3D7_1102200	ECIJP	erythrocyte cytoskeleton-interacting J protein
PF3D7_0421700	N/A	conserved Plasmodium protein, unknown function
PF3D7_0421900	N/A	conserved Plasmodium protein, unknown function
PF3D7_1402600	N/A	small nucleolar RNA snoR22
PF3D7_0916900	ZNHIT3	Zinc finger HIT domain-containing protein 3
PF3D7_0915500	N/A	conserved Plasmodium protein, unknown function
PF3D7_1222800	N/A	conserved Plasmodium protein, unknown function
PF3D7_0415100	N/A	conserved protein, unknown function
PF3D7_1310000	OSCP	ATP synthase subunit O, mitochondrial, putative
PF3D7_0931200	SEL2	selenoprotein 2
PF3D7_1466500	N/A	conserved Plasmodium protein, unknown function
PF3D7_1012800	N/A	conserved Plasmodium protein, unknown function
PF3D7_0512900	AKAL	AKAP-like protein
PF3D7_1369000	GPAA1	glycosylphosphatidylinositol anchor attachment 1 protein, putative
PF3D7_1454900	N/A	conserved protein, unknown function
PF3D7_1039100	N/A	DnaJ protein, putative, pseudogene
PF3D7_1133000	N/A	conserved Plasmodium protein, unknown function
PF3D7_1139400	N/A	non-coding RNA
PF3D7_1468600	N/A	aminophospholipid transporter, putative
PF3D7_1315000	N/A	conserved protein, unknown function
PF3D7_0930000	N/A	procollagen lysine 5-dioxygenase, putative
PF3D7_0221800	N/A	hypothetical protein
PF3D7_1200600	VAR2CSA	erythrocyte membrane protein 1, PfEMP1
PF3D7_1210300	N/A	conserved Plasmodium protein, unknown function
PF3D7_0620300	N/A	conserved Plasmodium protein, unknown function
PF3D7_1421800	N/A	conserved Plasmodium protein, unknown function
PF3D7_0817000	UBA3	NEDD8-activating enzyme E1 catalytic subunit, putative
PF3D7_1247600	N/A	uroporphyrinogen-III synthase, putative
PF3D7_0105000	N/A	non-coding RNA
PF3D7_1349900	N/A	conserved Plasmodium protein, unknown function
PF3D7_1101700	MC-2TM	Pfmc-2TM Maurer's cleft two transmembrane protein
PF3D7_0811800	N/A	conserved Plasmodium protein, unknown function
PF3D7_1342200	N/A	conserved Plasmodium membrane protein, unknown function
PF3D7_0412300	N/A	phosphopantothenoylcysteine synthetase, putative
PF3D7_1220200	N/A	AP-5 complex subunit beta-1, putative, pseudogene
PF3D7_1128600	NOT2	CCR4-NOT transcription complex subunit 2, putative
PF3D7_1135000	N/A	PQ-loop repeat-containing protein
PF3D7_0721500	N/A	conserved Plasmodium membrane protein, unknown function
PF3D7_0424800	N/A	Plasmodium exported protein (PHISTb), unknown function
PF3D7_0816800	DMC1	meiotic recombination protein DMC1, putative
PF3D7_1222900	N/A	conserved Plasmodium protein, unknown function
PF3D7_1130310	N/A	small nucleolar RNA snoR14a
PF3D7_0911200	SKA1	spindle and kinetochore-associated protein 1, putative
PF3D7_1477700	Pfg14-748	Plasmodium exported protein (PHISTa), unknown function
PF3D7_1372100	GEXP04	Plasmodium exported protein (PHISTb), unknown function
PF3D7_1111300	BOS1	protein transport protein BOS1, putative
PF3D7_1250100	G377	osmiophilic body protein G377
PF3D7_0107300	N/A	conserved Plasmodium protein, unknown function
PF3D7_0403300	N/A	conserved Plasmodium protein, unknown function
PF3D7_0826000	N/A	conserved Plasmodium protein, unknown function
PF3D7_1130300	N/A	small nucleolar RNA snoR13
PF3D7_1416700	N/A	conserved protein, unknown function
PF3D7_1303300	N/A	conserved Plasmodium protein, unknown function
PF3D7_0809800	N/A	conserved Plasmodium protein, unknown function
PF3D7_1461700	N/A	conserved Plasmodium protein, unknown function
PF3D7_0415600	GAK	GTP:AMP phosphotransferase
PF3D7_1465500	K2	potassium channel K2
PF3D7_1318600	N/A	thioredoxin, putative
PF3D7_1344400	N/A	conserved Plasmodium protein, unknown function
PF3D7_1456200	N/A	conserved Plasmodium protein, unknown function
PF3D7_0511700	CGI121	EKC/KEOPS complex subunit CGI121
PF3D7_1313900	N/A	ankyrin-repeat protein, putative
PF3D7_1433200	N/A	conserved Plasmodium protein, unknown function
PF3D7_1301200	GBPH2	GBPH2 protein
PF3D7_0411100	MED8	mediator of RNA polymerase II transcription subunit 8, putative
PF3D7_0621000	N/A	conserved Plasmodium protein, unknown function
PF3D7_1217500	N/A	conserved Plasmodium protein, unknown function
PF3D7_1476500	N/A	probable protein, unknown function
PF3D7_1139200	N/A	VPS9 domain-containing protein, putative
PF3D7_1212200	N/A	conserved protein, unknown function
PF3D7_0402000	N/A	Plasmodium exported protein (PHISTa), unknown function
PF3D7_1474000	N/A	conserved Plasmodium protein, unknown function
PF3D7_1122100	GPI16	GPI transamidase component GPI16, putative
PF3D7_0604800	N/A	RAP protein, putative
PF3D7_0513700	PSOP12	secreted ookinete protein, putative
PF3D7_1143000	N/A	alpha/beta hydrolase, putative
PF3D7_1122300	N/A	conserved Plasmodium protein, unknown function
PF3D7_1474200	N/A	conserved Plasmodium membrane protein, unknown function
PF3D7_1424600	N/A	small nucleolar RNA snoR28
PF3D7_0901900	N/A	probable protein, unknown function
PF3D7_1403700	TRAM	translocation associated membrane protein, putative
PF3D7_1302100	G27/25	gamete antigen 27/25
PF3D7_1452200	N/A	aminomethyltransferase, putative
PF3D7_0511900	N/A	conserved Plasmodium protein, unknown function
PF3D7_1346200	N/A	nuclear import protein MOG1, putative
PF3D7_1346800	P47	6-cysteine protein P47
PF3D7_1146800	N/A	female development protein FD2, putative
PF3D7_1445000	N/A	prolyl hydroxylase-like protein, putative
PF3D7_0829800	N/A	non-coding RNA
PF3D7_1007500	N/A	conserved Plasmodium protein, unknown function
PF3D7_0221700	N/A	Plasmodium exported protein, unknown function
PF3D7_1208500	N/A	conserved Plasmodium protein, unknown function
PF3D7_0905500	N/A	conserved protein, unknown function
PF3D7_0728700	N/A	alpha/beta hydrolase, putative
PF3D7_1369400	N/A	conserved Plasmodium protein, unknown function
PF3D7_0826800	N/A	small nucleolar RNA snoR05
PF3D7_1459300	N/A	OPA3-like protein, putative
PF3D7_1111900	N/A	Josephin domain-containing protein, putative
PF3D7_1479000	ACS1a	acyl-CoA synthetase
PF3D7_1443600	N/A	gamma-tubulin complex component, putative
PF3D7_1416600	N/A	conserved Plasmodium protein, unknown function
PF3D7_0618100	N/A	conserved Plasmodium protein, unknown function
PF3D7_0828700	N/A	coiled-coil domain-containing protein 39, putative
PF3D7_1016200	N/A	Rab3 GTPase-activating protein non-catalytic subunit, putative
PF3D7_1452100	LRR3	leucine-rich repeat protein
PF3D7_0109300	N/A	elongation of fatty acids protein, putative
PF3D7_0911300	CRMP1	cysteine repeat modular protein 1
PF3D7_1319600	N/A	female development protein FD3, putative
PF3D7_1456300	N/A	conserved Plasmodium protein, unknown function
PF3D7_1117300	N/A	conserved protein, unknown function
PF3D7_0811200	EMC1	ER membrane protein complex subunit 1, putative
PF3D7_1448100	N/A	conserved Plasmodium protein, unknown function
PF3D7_0800800	N/A	Plasmodium exported protein (hyp7), unknown function
PF3D7_1428000	N/A	conserved Plasmodium membrane protein, unknown function
PF3D7_0601500	N/A	Plasmodium exported protein (PHISTb), unknown function
PF3D7_0707500	N/A	nucleolar RNA snoR36
PF3D7_1117500	TyrRSapi	tyrosine--tRNA ligase
PF3D7_1453400	N/A	gamma-tubulin complex component, putative
PF3D7_0808400	SEC28	coatomer subunit epsilon, putative
PF3D7_1017800	N/A	conserved Plasmodium protein, unknown function
PF3D7_0314200	N/A	conserved Plasmodium protein, unknown function
PF3D7_0416600	PHBL	prohibitin-like protein PHBL, putative
PF3D7_0506800	TCF25	transcription factor 25, putative
PF3D7_1111700	N/A	conserved Plasmodium protein, unknown function
PF3D7_0823800	N/A	DnaJ protein, putative
PF3D7_0831300	GEXP13	Plasmodium exported protein, unknown function
PF3D7_1011300	ARV1	protein ARV1, putative
PF3D7_0315600	N/A	male development protein MD3, putative
PF3D7_1004500	AKIT2	apicomplexan kinetochore protein 2, putative
PF3D7_1431800	E-NTPDase	apyrase, putative
PF3D7_0912600	N/A	conserved Plasmodium protein, unknown function
PF3D7_0216400	VPS45	vacuolar protein sorting-associated protein 45
PF3D7_1144200	N/A	conserved Plasmodium protein, unknown function
PF3D7_0401900	ACS6	acyl-CoA synthetase
PF3D7_0526400	N/A	conserved Plasmodium protein, unknown function
PF3D7_1349800	N/A	GPN-loop GTPase, putative
PF3D7_1123800	SMC5	structural maintenance of chromosomes protein 5, putative
PF3D7_1422900	N/A	14-3-3 protein, putative
PF3D7_0631100	N/A	Plasmodium exported protein (PHISTb), unknown function
PF3D7_1314000	N/A	conserved protein, unknown function
PF3D7_0728100	N/A	anaphase-promoting complex subunit 1, putative
PF3D7_1236200	N/A	WD repeat-containing protein, putative
PF3D7_1009300	N/A	AMP-binding protein, putative
PF3D7_0912000	N/A	conserved Plasmodium protein, unknown function
PF3D7_1022200	N/A	folate-biopterin transporter, putative
PF3D7_1233200	N/A	male development protein MD2, putative

## Sheet: schizont_up
ID	Gene Name	Product Description
PF3D7_0631900	N/A	stevor
PF3D7_1254200	RIF	rifin
PF3D7_1418800	N/A	signal recognition particle RNA
PF3D7_1442600	TREP	TRAP-like protein

## Sheet: schizont_down
ID	Gene Name	Product Description
PF3D7_1200600	VAR2CSA	erythrocyte membrane protein 1, PfEMP1
PF3D7_1200500	RIF	rifin
PF3D7_0402000	N/A	Plasmodium exported protein (PHISTa), unknown function
PF3D7_1476600	N/A	Plasmodium exported protein, unknown function
PF3D7_1477400	N/A	Plasmodium exported protein (PHIST), unknown function
PF3D7_1477300	Pfg14-744	Plasmodium exported protein (PHIST), unknown function
PF3D7_1302100	G27/25	gamete antigen 27/25
PF3D7_1372100	GEXP04	Plasmodium exported protein (PHISTb), unknown function
PF3D7_1476500	N/A	probable protein, unknown function
PF3D7_1039100	N/A	DnaJ protein, putative, pseudogene
PF3D7_1446300	N/A	conserved Plasmodium membrane protein, unknown function
PF3D7_0114100	MC-2TM	Pfmc-2TM Maurer's cleft two transmembrane protein
PF3D7_1473700	NUP116	nucleoporin NUP116/NSP116, putative
PF3D7_1477700	Pfg14-748	Plasmodium exported protein (PHISTa), unknown function
PF3D7_1117300	N/A	conserved protein, unknown function
PF3D7_0100200	RIF	rifin
PF3D7_0102200	RESA	ring-infected erythrocyte surface antigen
PF3D7_0105000	N/A	non-coding RNA
PF3D7_0202200	PTP1	EMP1-trafficking protein
PF3D7_0219900	N/A	Plasmodium exported protein, unknown function
PF3D7_0220700	N/A	Plasmodium exported protein (hyp9), unknown function
PF3D7_0424800	N/A	Plasmodium exported protein (PHISTb), unknown function
PF3D7_0424900	N/A	Plasmodium exported protein (PHISTa), unknown function
PF3D7_0502400	MSP8	merozoite surface protein 8
PF3D7_0525300	N/A	conserved protein, unknown function
PF3D7_0600500	RIF	rifin
PF3D7_0620300	N/A	conserved Plasmodium protein, unknown function
PF3D7_0630100	N/A	alpha/beta hydrolase, putative
PF3D7_0707500	N/A	nucleolar RNA snoR36
PF3D7_0805300	N/A	zinc finger protein, putative
PF3D7_0814500	N/A	conserved protein, unknown function
PF3D7_0833400	RIF	rifin
PF3D7_0902500	FIKK9.6	serine/threonine protein kinase, FIKK family
PF3D7_0931500	N/A	conserved Plasmodium protein, unknown function
PF3D7_1001400	XL1	exported lipase 1
PF3D7_1036400	LSA1	liver stage antigen 1
PF3D7_1102500	GEXP02	gametocyte exported protein 2
PF3D7_1102600	GEXP14	Plasmodium exported protein, unknown function
PF3D7_1122300	N/A	conserved Plasmodium protein, unknown function
PF3D7_1148100	N/A	non-coding RNA
PF3D7_1200700	ACS7	acyl-CoA synthetase
PF3D7_1217500	N/A	conserved Plasmodium protein, unknown function
PF3D7_1220200	N/A	AP-5 complex subunit beta-1, putative, pseudogene
PF3D7_1240600	VAR	erythrocyte membrane protein 1, PfEMP1
PF3D7_1300100	VAR	erythrocyte membrane protein 1, PfEMP1
PF3D7_1310300	N/A	zinc finger protein, putative
PF3D7_1335300	RH2b	reticulocyte binding protein 2 homologue b
PF3D7_1404800	N/A	conserved Plasmodium protein, unknown function
PF3D7_1422900	N/A	14-3-3 protein, putative
PF3D7_1477600	SURF14.1	surface-associated interspersed protein 14.1 (SURFIN 14.1)
PF3D7_1477900	ACS1b	acyl-CoA synthetase, pseudogene
PF3D7_1478000	GEXP17	Plasmodium exported protein (PHISTa), unknown function
PF3D7_1479100	N/A	Plasmodium exported protein, unknown function
