# Supplementary material for: Transcription factor 25 modulates gametocytogenesis and ribosome biogenesis in the malaria parasite Plasmodium falciparum
Source: Front Cell Infect Microbiol. 2025 Oct 24;15:1652542. doi: 10.3389/fcimb.2025.1652542 (PMC12592149; doi:10.3389/fcimb.2025.1652542)
Supplement: Supplementary file 4 [file Table4.xlsx]

## Sheet: Sheet1
seqnames	fold enrichment	annotation	gene ID
Pf3D7_01_v3	2.04519	Exon	PF3D7_0101300
Pf3D7_01_v3	1.82079	Exon	PF3D7_0112700
Pf3D7_01_v3	2.01166	Exon	PF3D7_0114100
Pf3D7_02_v3	2.16329	Exon	PF3D7_0206900
Pf3D7_03_v3	1.85531	Exon	PF3D7_0302100
Pf3D7_03_v3	3.39401	Exon	PF3D7_0302400
Pf3D7_03_v3	1.95044	Exon	PF3D7_0302500
Pf3D7_03_v3	1.80035	Exon	PF3D7_0302500
Pf3D7_03_v3	2.19606	Exon	PF3D7_0308400
Pf3D7_03_v3	1.90154	Promoter	PF3D7_0308500
Pf3D7_04_v3	2.19761	Exon	PF3D7_0420900
Pf3D7_05_v3	2.23797	Exon	PF3D7_0527700
Pf3D7_05_v3	1.85696	Exon	PF3D7_0527800
Pf3D7_05_v3	3.33388	Exon	PF3D7_0531500
Pf3D7_05_v3	3.98141	Exon	PF3D7_0531600
Pf3D7_05_v3	2.80831	Promoter	PF3D7_0531800
Pf3D7_05_v3	4.22861	Exon	PF3D7_0532000
Pf3D7_05_v3	3.49526	Exon	PF3D7_0532000
Pf3D7_05_v3	2.2619	3' UTR	PF3D7_0532000
Pf3D7_06_v3	2.01963	Promoter	PF3D7_0632800
Pf3D7_07_v3	1.9604	Exon	PF3D7_0707000
Pf3D7_07_v3	1.90274	Exon	PF3D7_0712800
Pf3D7_07_v3	6.23614	Exon	PF3D7_0725600
Pf3D7_07_v3	4.22484	Promoter	PF3D7_0725600
Pf3D7_07_v3	4.82157	Promoter	PF3D7_0725800
Pf3D7_07_v3	5.84208	Exon	PF3D7_0726000
Pf3D7_07_v3	3.0594	Exon	PF3D7_0726000
Pf3D7_07_v3	2.78188	3' UTR	PF3D7_0726000
Pf3D7_07_v3	1.93844	Exon	PF3D7_0730600
Pf3D7_08_v3	1.98344	Exon	PF3D7_0818900
Pf3D7_09_v3	1.80479	Exon	PF3D7_0900400
Pf3D7_09_v3	1.88775	Exon	PF3D7_0930300
Pf3D7_09_v3	1.84365	Exon	PF3D7_0932300
Pf3D7_09_v3	2.1643	Exon	PF3D7_0937700
Pf3D7_10_v3	1.85951	Promoter	PF3D7_1011600
Pf3D7_10_v3	1.88812	Exon	PF3D7_1016300
Pf3D7_10_v3	1.88578	Exon	PF3D7_1039700
Pf3D7_11_v3	1.92579	Exon	PF3D7_1103200
Pf3D7_11_v3	2.06677	Promoter	PF3D7_1105000
Pf3D7_12_v3	2.27487	Exon	PF3D7_1213100
Pf3D7_12_v3	2.06208	Exon	PF3D7_1216800
Pf3D7_13_v3	1.92731	Exon	PF3D7_1335100
Pf3D7_13_v3	1.81888	Exon	PF3D7_1339100
Pf3D7_13_v3	2.28731	Exon	PF3D7_1339200
Pf3D7_13_v3	1.85448	Exon	PF3D7_1369800
Pf3D7_14_v3	2.03693	Exon	PF3D7_1418400
Pf3D7_14_v3	2.26587	Exon	PF3D7_1418500
Pf3D7_14_v3	2.13365	Exon	PF3D7_1418600
Pf3D7_14_v3	2.36902	Exon	PF3D7_1418700
Pf3D7_14_v3	1.81712	Exon	PF3D7_1446100
