# Supplementary material for: Transcription factor 25 modulates gametocytogenesis and ribosome biogenesis in the malaria parasite Plasmodium falciparum
Source: Front Cell Infect Microbiol. 2025 Oct 24;15:1652542. doi: 10.3389/fcimb.2025.1652542 (PMC12592149; doi:10.3389/fcimb.2025.1652542)
Supplement: Supplementary file 5 [file Table5.xlsx]

## Sheet: Sheet1
ID	Gene Name	Product Description
PF3D7_0101300	MC-2TM	Pfmc-2TM Maurer's cleft two transmembrane protein
PF3D7_0112700	N/A	28S ribosomal RNA
PF3D7_0114100	MC-2TM	Pfmc-2TM Maurer's cleft two transmembrane protein
PF3D7_0206900	MSP5	merozoite surface protein 5
PF3D7_0302100	SRPK1	serine/threonine protein kinase
PF3D7_0302400	N/A	non-coding RNA
PF3D7_0302500	CLAG3.1	cytoadherence linked asexual protein 3.1
PF3D7_0308400	N/A	U4 spliceosomal RNA
PF3D7_0308500	N/A	activator of Hsp90 ATPase, putative
PF3D7_0420900	VAR	erythrocyte membrane protein 1, PfEMP1
PF3D7_0527700	N/A	tRNA Glutamic acid
PF3D7_0527800	N/A	tRNA Leucine
PF3D7_0531500	N/A	non-coding RNA
PF3D7_0531600	N/A	18S ribosomal RNA
PF3D7_0531800	N/A	5.8S ribosomal RNA
PF3D7_0532000	N/A	28S ribosomal RNA
PF3D7_0632800	VAR	erythrocyte membrane protein 1, PfEMP1
PF3D7_0707000	N/A	tRNA Lysine
PF3D7_0712800	VAR	erythrocyte membrane protein 1, PfEMP1
PF3D7_0725600	N/A	18S ribosomal RNA
PF3D7_0725800	N/A	5.8S ribosomal RNA
PF3D7_0726000	N/A	28S ribosomal RNA
PF3D7_0730600	N/A	tRNA Valine
PF3D7_0818900	HSP70	heat shock protein 70
PF3D7_0900400	RIF	rifin
PF3D7_0930300	MSP1	merozoite surface protein 1
PF3D7_0932300	M18AAP	M18 aspartyl aminopeptidase
PF3D7_0937700	RIF	rifin
PF3D7_1011600	N/A	heptatricopeptide repeat-containing protein, putative
PF3D7_1016300	GBP130	GBP130 protein
PF3D7_1039700	MC-2TM	Pfmc-2TM Maurer's cleft two transmembrane protein
PF3D7_1103200	N/A	tRNA Glycine
PF3D7_1105000	H4	histone H4
PF3D7_1213100	N/A	U1 spliceosomal RNA
PF3D7_1216800	N/A	tRNA Proline
PF3D7_1335100	MSP7	merozoite surface protein 7
PF3D7_1339100	N/A	tRNA Methionine
PF3D7_1339200	N/A	tRNA Proline
PF3D7_1369800	N/A	tRNA Arginine
PF3D7_1418400	N/A	tRNA Proline
PF3D7_1418500	N/A	5S ribosomal RNA
PF3D7_1418600	N/A	5S ribosomal RNA
PF3D7_1418700	N/A	5S ribosomal RNA
PF3D7_1446100	N/A	conserved Plasmodium protein, unknown function
